# Supplementary material for: Single-nucleus transcriptomic analysis reveals the relationship between gene expression in oligodendrocyte lineage and major depressive disorder
Source: J Transl Med. 2024 Jan 27;22:109. doi: 10.1186/s12967-023-04727-x (PMC10822185; doi:10.1186/s12967-023-04727-x)
Supplement: Supplementary file 1 — Additional file 1: Figure S1：Oligodendrocyte lineage cell clusters of 38 female HC and MDD visualized by UMAP. (A): Colors indicate a female subject (HC or MDD). (B): Colors indicate cell types. Each dot represents one nucleus. HC: healthy control; MDD: major depressive disorder; UMAP: uniform manifold approximation and projection. Figure S2：Pseudotime trajectory (Monocle analysis) of the Oligodendrocyte lineage.(A): Cells are colored based according to the cell type; (B): Cells are colored based according to the predicted pseudotime. Figure S3：Constructing GRRF model for distinguishing two adjacent developmental stages. ROC plot in (A) OPC1/OPC2, (B) OPC2/Oligos1, (C) Oligos1/Oligos2, (D) Oligos2/Oligos3. Top 30 genes and Gini scores in (E) OPC1/OPC2, (F) OPC2/Oligos1,(E) Oligos1/Oligos2, (F) Oligos2/Oligos3. Figure S4：Constructing GRRF model from DEGs in four cell types distinguishing HC and MDD. ROC plot in (A) OPC1, (B) OPC2, (C) Oligos1, (D) Oligos2, (E) Oligos3. Top 30 genes and Gini scores in (F) OPC1, (G) OPC2, (H) Oligos1, (I) Oligos2, (J) Oligos3. Table S1: Depression-associated genes in IPA. Table S2: Depression-associated genes in PsyGeNET. Table S3: Depression-associated genes in MDD-related pathways. Table S4: The union of supplementary1&2&3 (Union). Table S5: VIP scores of the top 5 components of the top 100 genes distinguishing four development stages. Table S6: Genes with top 100 Gini scores in four stages. Table S7: Top 100 genes distingush between Stage1&Stage2. Table S8: Top 100 genes distingush between Stage2&Stage3. Table S9: Top 100 genes distingush between Stage3&Stage4. Table S10: GO analysis of top 100 genes in Stage1&Stage2 (Group1). Table S11: GO analysis of top 100 genes in Stage2&Stage3 (Group2). Table S12: GO analysis of top 100 genes in Stage3&Stage4 (Group3). Table S13: Gini scores of top 100 genes of HC and MDD in Stage1. Table S14: Gini scores of top 100 genes of HC and MDD in Stage2. Table S15: Gini scores of top 100 genes of HC a [file 12967_2023_4727_MOESM1_ESM.zip › 12967_2023_4727_MOESM1_ESM/supplementary tables 1-16.xlsx]

## Sheet: supplementary table 1
Depression-associated genes in IPA
(S)-duloxetine
(S)-ketamine
5-HTR3
5-hydroxytryptamine
5-hydroxytryptophan
A2M
ABAT
ABCB1
ABI1
acamprosate
ACE
acetaminophen
ACHE
ACTL6B
ADORA2A
ADRA1
ADRA1A
ADRA1B
ADRA1D
ADRA2A
ADRA2B
ADRA2C
ADRB1
ADRB2
ADRB3
agomelatine
AGTR1
AHCY
ALB
ALDH5A1
alendronic acid
allopregnanolone
alpha2-adrenergic receptor
alprazolam
amantadine
AMBP
amisulpride
amitifadine
amitriptyline
amitriptyline/chlordiazepoxide
amitriptyline/perphenazine
amitriptylinoxide
amlodipine
amoxapine
amphetamine
androstenedione
ANXA1
ANXA6
APOE
APP
aprepitant
AQP4
AR
aripiprazole
armodafinil
ATG5
atomoxetine
ATP
ATP1A1
ATP1A2
ATP1A3
ATP1A4
ATXN2L
AVP
AVPR1A
azithromycin
B2M
B9D1
BCHE
BCL6
BDNF
befloxatone
benperidol
beta-estradiol
biperiden
botulinum toxin type A
brexpiprazole
bromazepam
bromperidol
brotizolam
BTD
BTG1
BTG2
buprenorphine
bupropion
bupropion/dextromethorphan
buspirone
CA1
CA2
CA3
CA4
CA6
CA7
CA9
CA12
CA13
CA14
CA5A
CA5B
CACNA1A
CACNA1B
CACNA1C
CACNA1D
CACNA1S
Cacna2d
CACNA2D1
CACNA2D2
CACNA2D3
CACNA2D4
CACNB2
CAD
CALC
calcium carbonate
CAMK2A
candesartan cilexetil
cannabidiol
carbamazepine
cariprazine
CARTPT
CCIN
CCKBR
CCL2
CD46
CD3E
celecoxib
CEP68
CHGA
chloral hydrate
chlordiazepoxide
chlormethiazole
chlorprothixene
cholecalciferol
cholinesterase
CHRM1
CHRM2
CHRM3
CHRM4
CHRM5
CHRNA1
CHRNA2
CHRNA3
CHRNA4
CHRNA5
CHRNA6
CHRNA7
CHRNA9
CHRNA10
CHRNB1
CHRNB2
CHRNB3
CHRNB4
CHRND
CHRNE
CHRNG
citalopram
clobazam
CLOCK
clomipramine
clonazepam
clorazepate
clorgyline
clozapine
CNKSR1
CNR2
cocaine
COMT
CPLX1
creatine
Creb
CREB1
CRH
CRHR1
CRHR2
CRP
CRYAB
CTR9
curcumin
CXCL8
CXCL10
cycloserine
cycloserine/lurasidone
CYP11B1
CYP19A1
CYP1A1
CYP2D6
CYP3A4
DAP3
DBH
DDC
DEAF1
dehydroepiandrosterone sulfate
dehydroisoandrosterone
desipramine
desvenlafaxine
dexmedetomidine
dextroamphetamine
DHFR
diazepam
DIMT1
DIP2C
diphenhydramine
Dishevelled
DLG3
donepezil
dopamine
doxepin
doxorubicin
DRD1
DRD2
DRD3
DRD4
DRD5
drospirenone/ethinyl estradiol/levomefolic acid
DRP2
durapatite
DVL1
E. coli B5 lipopolysaccharide
E. coli serotype 0127B8 lipopolysaccharide
EBP
edivoxetine
EGFR
eicosapentaenoic acid ethyl ester
eicosapentenoic acid
EIF6
EIF4E
ENSA
EPHX2
escitalopram
ESR1
ESR2
estrogen
estrogen receptor
eszopiclone
etomidate
FABP6
FAM153A/FAM153B
FDPS
fenclonine
fentanyl
ferric carboxymaltose
ferrous sulfate
FGA
FGF9
FGFR1
fingolimod
fish oils
FKBP4
FKBP5
fluoxetine
fluoxetine/olanzapine
flupenthixol
fluphenazine
flurazepam
fluspirilene
fluticasone/salmeterol
fluvoxamine
FNTB
folic acid
FOXD3
fremanezumab
FZR1
GABA
GABA receptor
GABA-A receptor
gabapentin
GABBR1
GABBR2
GABRA1
GABRA2
GABRA3
GABRA4
GABRA5
GABRA6
GABRB1
GABRB2
GABRB3
GABRD
GABRE
GABRG1
GABRG2
GABRG3
GABRP
GABRQ
GABRR1
GABRR2
GABRR3
GAD2
GAL
galanthamine
GALR1
GALR3
GAS6
GATM
GCGR
GDNF
GFAP
GFRA1
Ginkgo biloba
GNRH
GNRHR
GRIA1
GRIA3
Grik
GRIK1
GRIN1
GRIN2A
GRIN2B
GRIN2C
GRIN2D
GRIN3A
GRIN3B
GRM2
GRM3
GRM5
GSK3B
guanfacine
haloperidol
HCRTR1
HCRTR2
HGS
HMGCR
HRH1
HRH2
HSD17B1
HSD17B6
HTR2
HTR6
HTR7
HTR1A
HTR1B
HTR1D
HTR2A
HTR2B
HTR2C
HTR3A
HTR3B
HTT
HUWE1
hydrocortisone
hydroxyzine
IBTK
ibuprofen
idazoxan
IFN Beta
IGF1
IGFBP2
IgG
IL1
IL12 (complex)
IL1A
IL1B
IL1RN
iloperidone
imipramine
indiplon
infliximab
Interferon alpha
iproniazid
isocarboxazid
ITGB5
ITIH4
ITPR2
KCNH2
KCNK2
ketamine
KIF5B
KRT17
L-glutamic acid
L-triiodothyronine
L-tryptophan
lacosamide
ladostigil
lamotrigine
latrepirdine
lazabemide
LETMD1
leucovorin
leuprolide
levetiracetam
levodopa
levomilnacipran
LGALS3
Lh
LHPP
LINC01108
liraglutide
lisdexamfetamine
lithium
lithium chloride
lithium/lurasidone
LMNB2
lorazepam
lormetazepam
losartan potassium
LRP4
LRRC23
lurasidone
lurasidone/valproic acid
MAO
MAOA
MAOB
maprotiline
MAPT
MDFI
mecamylamine
MED12
medroxyprogesterone acetate
melatonin
melperon
memantine
meperidine
metformin
methamphetamine
methohexital
methotrimeprazine
methylphenidate
methyltestosterone
metyrapone
mianserin
MICAL2
midazolam
mifepristone
milnacipran
minocycline
mir-135
mir-506
miR-12198-3p (and other miRNAs w/seed ACUCAGG)
mirtazapine
moclobemide
modafinil
morphine
MRGPRX3
MSC
MSH2
MSH3
MTNR1A
MTNR1B
MTSS2
MYOM1
MYOZ3
n-3 fatty acids
nAChR alpha4 beta2
NADPH oxidase
naltrexone
NCAM1
NCF1
nefazodone
nelivaptan
neramexane
Neurotrophin
NGFR
nicergoline
nicotine
nicotinic acetylcholine receptor
nitrazepam
nitrous oxide/oxygen
NLGN2
NMDA Receptor
norepinephrine
nortriptyline
NOS1
NPIPB5 (includes others)
NR3C1
NR3C2
NRG1
NSMF
NTRK1
NUP62
NUPR1
olanzapine
omeprazole
opipramol
OPRD1
OPRK1
OPRL1
OPRM1
oxazepam
oxcarbazepine
OXT
OXTR
oxycodone
P2RX2
paliperidone
paroxetine
PDE10A
PDE11A
PDE1A
PDE2A
PDE5A
PDE6C
PDE9A
PDYN
PEG-interferon alfa-2a
perazine
perphenazine
PF4
PGR
phenelzine
phenobarbital
phenytoin
phosphate
pimozide
pindolol
pioglitazone
pipamperone
piracetam
Pka catalytic subunit
POMC
POR
PPARG
PPBP
pramipexole
pregabalin
pregnenolone
PRKAR1A
PRKCI
PRKCSH
PRNP
PRODH2
progesterone
promethazine
propofol
prothipendyl
protriptyline
PRPF4
PRPF19
PRPF4B
PRUNE1
PSEN1
PSIP1
PSMA7
PSMB4
PSMD9
PSMD13
PTGS2
PTN
PTPN1
pyrimethamine
pyritinol
pyrrolizidine alkaloid derivative
quetiapine
RAB13
RAC3
radafaxine
raloxifene
ramelteon
RAP1GAP
RASA4
RCAN1
reboxetine
remifentanil
reserpine
REST
ribavirin
riluzole
rimonabant
RING1
risperidone
rivastigmine
RNASEH2B
ropinirole
ropivacaine
RSU1
RTN4
RYK
S(-)-carbidopa
S-adenosylmethionine
S-mecamylamine
S100A10
S1PR5
Sch-23390
SCN10A
SCN11A
SCN1A
SCN1B
SCN2A
SCN2B
SCN3A
SCN3B
SCN4A
SCN4B
SCN5A
SCN7A
SCN8A
SCN9A
scopolamine
SEC24C
selective serotonin reuptake inhibitor
selegiline
SEMA3F
serotonin-norepinephrine reuptake inhibitor
SERPINE1
sertindole
sertraline
sevoflurane
SFPQ
SGK1
SIGMAR1
sildenafil
simvastatin
SIRT1
SL 327
SLC18A2
SLC1A1
SLC1A2
SLC1A3
SLC1A4
SLC1A6
SLC1A7
SLC30A3
SLC6A2
SLC6A3
SLC6A4
SLC6A15
SMIM30
SMURF1
SOD2
sodium chloride
SR 48968
SR 58611
SSR1
SSR125543A
STAT3
STX1A
succinylcholine
sulpiride
suvorexant
SV2A
SWAP70
SYMPK
TAC1
TACR1
TACR2
TAGLN3
tasimelteon
TBX21
temazepam
TERT
testosterone
tetrabenazine
thioridazine
THOC1
THRA
THRB
tianeptine
tiapride
tibolone
TMEM243
TNF
TOB1
toloxatone
TOP2A
TOP2B
topiramate
TPH1
TPH2
tramadol
tranylcypromine
trazodone
triazolam
trimipramine
TRPV3
TSPO
TTR
TYMS
UBE2S
UCN3
valproic acid
valsartan
VAMP2
vardenafil
varenicline
VDR
venlafaxine
vilazodone
VIM
voltage-gated calcium channel
voltage-gated sodium channel
vortioxetine
VPS13B
VWF
WIN 55,212-2
zaleplon
ZBTB43
Ze 117 extract
zinc
ziprasidone
ZKSCAN1
zolpidem
zopiclone
zuclopenthixol

## Sheet: supplementary table 2
Depression-associated genes in PsyGeNET
Gene_Id	Gene_Symbol	Gene_Description	Disease_Id	DiseaseName	PsychiatricDisorder	Number_of_AbstractsValidated	Number_of_Abstracts	Source_Id	Score	Disease_Number
6532	SLC6A4	solute carrier family 6 (neurotransmitter transporter), member 4	umls:C0011581	depressive disorder	Depressive disorders	5	337	psycur15	1	23
6532	SLC6A4	solute carrier family 6 (neurotransmitter transporter), member 4	umls:C1269683	major depressive disorder	Depressive disorders	5	134	psycur15	1	23
1392	CRH	corticotropin releasing hormone	umls:C0011581	depressive disorder	Depressive disorders	5	68	psycur15	1	10
627	BDNF	brain-derived neurotrophic factor	umls:C0011581	depressive disorder	Depressive disorders	5	264	psycur15	1	9
2908	NR3C1	nuclear receptor subfamily 3, group C, member 1 (glucocorticoid receptor)	umls:C0011581	depressive disorder	Depressive disorders	5	55	psycur15	1	7
3356	HTR2A	5-hydroxytryptamine (serotonin) receptor 2A, G protein-coupled	umls:C1269683	major depressive disorder	Depressive disorders	5	42	psycur15	1	11
4852	NPY	neuropeptide Y	umls:C0011581	depressive disorder	Depressive disorders	5	42	psycur15	1	11
121278	TPH2	tryptophan hydroxylase 2	umls:C1269683	major depressive disorder	Depressive disorders	5	28	psycur15	1	7
121278	TPH2	tryptophan hydroxylase 2	umls:C0011581	depressive disorder	Depressive disorders	5	37	psycur15	1	7
3569	IL6	interleukin 6	umls:C0011581	depressive disorder	Depressive disorders	5	29	psycur15	1	6
4524	MTHFR	methylenetetrahydrofolate reductase (NAD(P)H)	umls:C0011581	depressive disorder	Depressive disorders	5	26	psycur15	1	10
1394	CRHR1	corticotropin releasing hormone receptor 1	umls:C1269683	major depressive disorder	Depressive disorders	5	12	psycur15	1	7
2289	FKBP5	FK506 binding protein 5	umls:C1269683	major depressive disorder	Depressive disorders	5	16	psycur15	1	8
5743	PTGS2	prostaglandin-endoperoxide synthase 2 (prostaglandin G/H synthase and cyclooxygenase)	umls:C0011581	depressive disorder	Depressive disorders	5	10	psycur15	1	5
3776	KCNK2	potassium channel, two pore domain subfamily K, member 2	umls:C0011581	depressive disorder	Depressive disorders	5	7	psycur15	1	3
1269	CNR2	cannabinoid receptor 2 (macrophage)	umls:C0011581	depressive disorder	Depressive disorders	5	8	psycur15	1	2
5443	POMC	proopiomelanocortin	umls:C0011581	depressive disorder	Depressive disorders	5	7	psycur15	1	5
5649	RELN	reelin	umls:C0011581	depressive disorder	Depressive disorders	4	4	psycur15	1	6
2932	GSK3B	glycogen synthase kinase 3 beta	umls:C0011581	depressive disorder	Depressive disorders	3	3	psycur15	1	5
2260	FGFR1	fibroblast growth factor receptor 1	umls:C0011581	depressive disorder	Depressive disorders	4	4	psycur15	1	5
6647	SOD1	superoxide dismutase 1, soluble	umls:C0011581	depressive disorder	Depressive disorders	2	2	psycur15	1	2
6616	SNAP25	synaptosomal-associated protein, 25kDa	umls:C0011581	depressive disorder	Depressive disorders	1	1	psycur15	1	3
5649	RELN	reelin	umls:C1269683	major depressive disorder	Depressive disorders	2	2	psycur15	1	6
2739	GLO1	glyoxalase I	umls:C0011581	depressive disorder	Depressive disorders	1	1	psycur15	1	2
3350	HTR1A	5-hydroxytryptamine (serotonin) receptor 1A, G protein-coupled	umls:C1269683	major depressive disorder	Depressive disorders	5	49	psycur15	1	13
627	BDNF	brain-derived neurotrophic factor	umls:C1269683	major depressive disorder	Depressive disorders	5	105	psycur15	1	9
1394	CRHR1	corticotropin releasing hormone receptor 1	umls:C0011581	depressive disorder	Depressive disorders	5	42	psycur15	1	7
7166	TPH1	tryptophan hydroxylase 1	umls:C1269683	major depressive disorder	Depressive disorders	5	22	psycur15	1	9
4128	MAOA	monoamine oxidase A	umls:C1269683	major depressive disorder	Depressive disorders	5	30	psycur15	1	14
3553	IL1B	interleukin 1, beta	umls:C0011581	depressive disorder	Depressive disorders	5	24	psycur15	1	6
27185	DISC1	disrupted in schizophrenia 1	umls:C1269683	major depressive disorder	Depressive disorders	5	23	psycur15	1	8
6530	SLC6A2	solute carrier family 6 (neurotransmitter transporter), member 2	umls:C0011581	depressive disorder	Depressive disorders	5	20	psycur15	1	9
1813	DRD2	dopamine receptor D2	umls:C0011581	depressive disorder	Depressive disorders	5	15	psycur15	1	15
4915	NTRK2	neurotrophic tyrosine kinase, receptor, type 2	umls:C0011581	depressive disorder	Depressive disorders	5	9	psycur15	1	7
1621	DBH	dopamine beta-hydroxylase (dopamine beta-monooxygenase)	umls:C0011581	depressive disorder	Depressive disorders	5	9	psycur15	1	8
6285	S100B	S100 calcium binding protein B	umls:C0011581	depressive disorder	Depressive disorders	5	5	psycur15	1	7
1395	CRHR2	corticotropin releasing hormone receptor 2	umls:C0011581	depressive disorder	Depressive disorders	4	4	psycur15	1	6
1129	CHRM2	cholinergic receptor, muscarinic 2	umls:C0011581	depressive disorder	Depressive disorders	4	4	psycur15	1	4
150	ADRA2A	adrenoceptor alpha 2A	umls:C0011581	depressive disorder	Depressive disorders	4	4	psycur15	1	4
1393	CRHBP	corticotropin releasing hormone binding protein	umls:C0011581	depressive disorder	Depressive disorders	3	3	psycur15	1	6
4803	NGF	nerve growth factor (beta polypeptide)	umls:C0011581	depressive disorder	Depressive disorders	1	1	psycur15	1	2
3350	HTR1A	5-hydroxytryptamine (serotonin) receptor 1A, G protein-coupled	umls:C0011581	depressive disorder	Depressive disorders	5	75	psycur15	1	13
1312	COMT	catechol-O-methyltransferase	umls:C1269683	major depressive disorder	Depressive disorders	5	34	psycur15	1	12
2908	NR3C1	nuclear receptor subfamily 3, group C, member 1 (glucocorticoid receptor)	umls:C1269683	major depressive disorder	Depressive disorders	5	31	psycur15	1	7
6530	SLC6A2	solute carrier family 6 (neurotransmitter transporter), member 2	umls:C1269683	major depressive disorder	Depressive disorders	5	21	psycur15	1	9
2784	GNB3	guanine nucleotide binding protein (G protein), beta polypeptide 3	umls:C1269683	major depressive disorder	Depressive disorders	5	8	psycur15	1	6
1312	COMT	catechol-O-methyltransferase	umls:C0011581	depressive disorder	Depressive disorders	5	46	psycur15	1	12
3356	HTR2A	5-hydroxytryptamine (serotonin) receptor 2A, G protein-coupled	umls:C0011581	depressive disorder	Depressive disorders	5	37	psycur15	1	11
3358	HTR2C	5-hydroxytryptamine (serotonin) receptor 2C, G protein-coupled	umls:C1269683	major depressive disorder	Depressive disorders	5	15	psycur15	1	9
1385	CREB1	cAMP responsive element binding protein 1	umls:C1269683	major depressive disorder	Depressive disorders	5	29	psycur15	1	7
6999	TDO2	tryptophan 2,3-dioxygenase	umls:C1269683	major depressive disorder	Depressive disorders	5	21	psycur15	1	3
4128	MAOA	monoamine oxidase A	umls:C0011581	depressive disorder	Depressive disorders	5	34	psycur15	1	14
7124	TNF	tumor necrosis factor	umls:C0011581	depressive disorder	Depressive disorders	5	35	psycur15	1	6
1392	CRH	corticotropin releasing hormone	umls:C1269683	major depressive disorder	Depressive disorders	5	25	psycur15	1	10
1385	CREB1	cAMP responsive element binding protein 1	umls:C0011581	depressive disorder	Depressive disorders	5	21	psycur15	1	7
1565	CYP2D6	cytochrome P450, family 2, subfamily D, polypeptide 6	umls:C1269683	major depressive disorder	Depressive disorders	5	12	psycur15	1	5
27445	PCLO	piccolo presynaptic cytomatrix protein	umls:C1269683	major depressive disorder	Depressive disorders	5	9	psycur15	1	5
51083	GAL	galanin/GMAP prepropeptide	umls:C0011581	depressive disorder	Depressive disorders	5	23	psycur15	1	4
2289	FKBP5	FK506 binding protein 5	umls:C0011581	depressive disorder	Depressive disorders	5	35	psycur15	1	8
9575	CLOCK	clock circadian regulator	umls:C1269683	major depressive disorder	Depressive disorders	5	13	psycur15	1	7
1813	DRD2	dopamine receptor D2	umls:C1269683	major depressive disorder	Depressive disorders	5	10	psycur15	1	15
9575	CLOCK	clock circadian regulator	umls:C0011581	depressive disorder	Depressive disorders	5	15	psycur15	1	7
3358	HTR2C	5-hydroxytryptamine (serotonin) receptor 2C, G protein-coupled	umls:C0011581	depressive disorder	Depressive disorders	5	18	psycur15	1	9
27185	DISC1	disrupted in schizophrenia 1	umls:C0011581	depressive disorder	Depressive disorders	5	16	psycur15	1	8
5243	ABCB1	ATP-binding cassette, sub-family B (MDR/TAP), member 1	umls:C1269683	major depressive disorder	Depressive disorders	5	14	psycur15	1	4
3351	HTR1B	5-hydroxytryptamine (serotonin) receptor 1B, G protein-coupled	umls:C1269683	major depressive disorder	Depressive disorders	5	9	psycur15	1	8
6863	TAC1	tachykinin, precursor 1	umls:C0011581	depressive disorder	Depressive disorders	5	16	psycur15	1	4
9177	HTR3B	5-hydroxytryptamine (serotonin) receptor 3B, ionotropic	umls:C1269683	major depressive disorder	Depressive disorders	2	2	psycur15	1	6
3359	HTR3A	5-hydroxytryptamine (serotonin) receptor 3A, ionotropic	umls:C1269683	major depressive disorder	Depressive disorders	2	2	psycur15	1	6
1393	CRHBP	corticotropin releasing hormone binding protein	umls:C1269683	major depressive disorder	Depressive disorders	1	1	psycur15	1	6
6531	SLC6A3	solute carrier family 6 (neurotransmitter transporter), member 3	umls:C0011581	depressive disorder	Depressive disorders	5	15	psycur15	1	11
1815	DRD4	dopamine receptor D4	umls:C0011581	depressive disorder	Depressive disorders	5	17	psycur15	1	11
1565	CYP2D6	cytochrome P450, family 2, subfamily D, polypeptide 6	umls:C0011581	depressive disorder	Depressive disorders	5	13	psycur15	1	5
2932	GSK3B	glycogen synthase kinase 3 beta	umls:C1269683	major depressive disorder	Depressive disorders	5	8	psycur15	1	5
7166	TPH1	tryptophan hydroxylase 1	umls:C0011581	depressive disorder	Depressive disorders	5	11	psycur15	1	9
7054	TH	tyrosine hydroxylase	umls:C0011581	depressive disorder	Depressive disorders	5	11	psycur15	1	9
4513	COX2	cytochrome c oxidase subunit II	umls:C0011581	depressive disorder	Depressive disorders	5	10	psycur15	1	2
3363	HTR7	5-hydroxytryptamine (serotonin) receptor 7, adenylate cyclase-coupled	umls:C0011581	depressive disorder	Depressive disorders	5	10	psycur15	1	3
3351	HTR1B	5-hydroxytryptamine (serotonin) receptor 1B, G protein-coupled	umls:C0011581	depressive disorder	Depressive disorders	5	13	psycur15	1	8
84062	DTNBP1	dystrobrevin binding protein 1	umls:C1269683	major depressive disorder	Depressive disorders	5	5	psycur15	1	7
4524	MTHFR	methylenetetrahydrofolate reductase (NAD(P)H)	umls:C1269683	major depressive disorder	Depressive disorders	5	9	psycur15	1	10
7124	TNF	tumor necrosis factor	umls:C1269683	major depressive disorder	Depressive disorders	5	11	psycur15	1	6
5027	P2RX7	purinergic receptor P2X, ligand gated ion channel, 7	umls:C0011581	depressive disorder	Depressive disorders	5	10	psycur15	1	4
4915	NTRK2	neurotrophic tyrosine kinase, receptor, type 2	umls:C1269683	major depressive disorder	Depressive disorders	5	9	psycur15	1	7
1268	CNR1	cannabinoid receptor 1 (brain)	umls:C0011581	depressive disorder	Depressive disorders	5	14	psycur15	1	7
7422	VEGFA	vascular endothelial growth factor A	umls:C1269683	major depressive disorder	Depressive disorders	5	5	psycur15	1	6
2917	GRM7	glutamate receptor, metabotropic 7	umls:C1269683	major depressive disorder	Depressive disorders	5	6	psycur15	1	6
1815	DRD4	dopamine receptor D4	umls:C1269683	major depressive disorder	Depressive disorders	5	6	psycur15	1	11
1814	DRD3	dopamine receptor D3	umls:C1269683	major depressive disorder	Depressive disorders	5	7	psycur15	1	12
7422	VEGFA	vascular endothelial growth factor A	umls:C0011581	depressive disorder	Depressive disorders	5	15	psycur15	1	6
5972	REN	renin	umls:C0011581	depressive disorder	Depressive disorders	5	8	psycur15	1	6
5141	PDE4A	phosphodiesterase 4A, cAMP-specific	umls:C0011581	depressive disorder	Depressive disorders	5	7	psycur15	1	4
3952	LEP	leptin	umls:C0011581	depressive disorder	Depressive disorders	5	11	psycur15	1	3
3060	HCRT	hypocretin (orexin) neuropeptide precursor	umls:C0011581	depressive disorder	Depressive disorders	5	12	psycur15	1	2
6285	S100B	S100 calcium binding protein B	umls:C1269683	major depressive disorder	Depressive disorders	4	4	psycur15	1	7
2668	GDNF	glial cell derived neurotrophic factor	umls:C1269683	major depressive disorder	Depressive disorders	4	4	psycur15	1	2
1559	CYP2C9	cytochrome P450, family 2, subfamily C, polypeptide 9	umls:C1269683	major depressive disorder	Depressive disorders	4	4	psycur15	1	2
8864	PER2	period circadian clock 2	umls:C0011581	depressive disorder	Depressive disorders	5	6	psycur15	1	4
5595	MAPK3	mitogen-activated protein kinase 3	umls:C0011581	depressive disorder	Depressive disorders	5	7	psycur15	1	2
5020	OXT	oxytocin/neurophysin I prepropeptide	umls:C0011581	depressive disorder	Depressive disorders	5	11	psycur15	1	5
4852	NPY	neuropeptide Y	umls:C1269683	major depressive disorder	Depressive disorders	5	8	psycur15	1	11
4306	NR3C2	nuclear receptor subfamily 3, group C, member 2	umls:C0011581	depressive disorder	Depressive disorders	5	10	psycur15	1	4
3553	IL1B	interleukin 1, beta	umls:C1269683	major depressive disorder	Depressive disorders	5	8	psycur15	1	6
2917	GRM7	glutamate receptor, metabotropic 7	umls:C0011581	depressive disorder	Depressive disorders	5	9	psycur15	1	6
2890	GRIA1	glutamate receptor, ionotropic, AMPA 1	umls:C0011581	depressive disorder	Depressive disorders	5	12	psycur15	1	3
367	AR	androgen receptor	umls:C0011581	depressive disorder	Depressive disorders	5	10	psycur15	1	3
3304	HSPA1B	heat shock 70kDa protein 1B	umls:C1269683	major depressive disorder	Depressive disorders	3	3	psycur15	1	3
3303	HSPA1A	heat shock 70kDa protein 1A	umls:C1269683	major depressive disorder	Depressive disorders	3	3	psycur15	1	3
6869	TACR1	tachykinin receptor 1	umls:C0011581	depressive disorder	Depressive disorders	5	8	psycur15	1	5
5142	PDE4B	phosphodiesterase 4B, cAMP-specific	umls:C0011581	depressive disorder	Depressive disorders	5	6	psycur15	1	3
3569	IL6	interleukin 6	umls:C1269683	major depressive disorder	Depressive disorders	5	9	psycur15	1	6
3552	IL1A	interleukin 1, alpha	umls:C0011581	depressive disorder	Depressive disorders	5	10	psycur15	1	2
3479	IGF1	insulin-like growth factor 1 (somatomedin C)	umls:C0011581	depressive disorder	Depressive disorders	5	10	psycur15	1	6
2911	GRM1	glutamate receptor, metabotropic 1	umls:C0011581	depressive disorder	Depressive disorders	5	8	psycur15	1	3
2099	ESR1	estrogen receptor 1	umls:C0011581	depressive disorder	Depressive disorders	5	9	psycur15	1	4
775	CACNA1C	calcium channel, voltage-dependent, L type, alpha 1C subunit	umls:C1269683	major depressive disorder	Depressive disorders	5	13	psycur15	1	7
207	AKT1	v-akt murine thymoma viral oncogene homolog 1	umls:C0011581	depressive disorder	Depressive disorders	5	8	psycur15	1	4
9968	MED12	mediator complex subunit 12	umls:C1269683	major depressive disorder	Depressive disorders	1	1	psycur15	1	4
3305	HSPA1L	heat shock 70kDa protein 1-like	umls:C1269683	major depressive disorder	Depressive disorders	1	1	psycur15	1	3
10522	DEAF1	DEAF1 transcription factor	umls:C1269683	major depressive disorder	Depressive disorders	5	5	psycur15	1	4
9048	ARTN	artemin	umls:C0011581	depressive disorder	Depressive disorders	5	6	psycur15	1	4
7276	TTR	transthyretin	umls:C0011581	depressive disorder	Depressive disorders	5	5	psycur15	1	2
7200	TRH	thyrotropin-releasing hormone	umls:C0011581	depressive disorder	Depressive disorders	5	5	psycur15	1	4
6571	SLC18A2	solute carrier family 18 (vesicular monoamine transporter), member 2	umls:C0011581	depressive disorder	Depressive disorders	5	7	psycur15	1	6
5663	PSEN1	presenilin 1	umls:C0011581	depressive disorder	Depressive disorders	5	6	psycur15	1	2
5243	ABCB1	ATP-binding cassette, sub-family B (MDR/TAP), member 1	umls:C0011581	depressive disorder	Depressive disorders	5	10	psycur15	1	4
2904	GRIN2B	glutamate receptor, ionotropic, N-methyl D-aspartate 2B	umls:C0011581	depressive disorder	Depressive disorders	5	6	psycur15	1	5
2571	GAD1	glutamate decarboxylase 1 (brain, 67kDa)	umls:C1269683	major depressive disorder	Depressive disorders	5	6	psycur15	1	7
2562	GABRB3	gamma-aminobutyric acid (GABA) A receptor, beta 3	umls:C0011581	depressive disorder	Depressive disorders	5	5	psycur15	1	4
1814	DRD3	dopamine receptor D3	umls:C0011581	depressive disorder	Depressive disorders	5	6	psycur15	1	12
805	CALM2	calmodulin 2 (phosphorylase kinase, delta)	umls:C0011581	depressive disorder	Depressive disorders	5	7	psycur15	1	4
672	BRCA1	breast cancer 1, early onset	umls:C0011581	depressive disorder	Depressive disorders	5	5	psycur15	1	2
596	BCL2	B-cell CLL/lymphoma 2	umls:C0011581	depressive disorder	Depressive disorders	5	6	psycur15	1	1
353	APRT	adenine phosphoribosyltransferase	umls:C0011581	depressive disorder	Depressive disorders	5	5	psycur15	1	4
267012	DAOA	D-amino acid oxidase activator	umls:C1269683	major depressive disorder	Depressive disorders	5	6	psycur15	1	7
8863	PER3	period circadian clock 3	umls:C0011581	depressive disorder	Depressive disorders	2	2	psycur15	1	5
7132	TNFRSF1A	tumor necrosis factor receptor superfamily, member 1A	umls:C0011581	depressive disorder	Depressive disorders	5	5	psycur15	1	2
7054	TH	tyrosine hydroxylase	umls:C1269683	major depressive disorder	Depressive disorders	4	4	psycur15	1	9
6095	RORA	RAR-related orphan receptor A	umls:C0011581	depressive disorder	Depressive disorders	3	3	psycur15	1	4
5367	PMCH	pro-melanin-concentrating hormone	umls:C0011581	depressive disorder	Depressive disorders	1	1	psycur15	1	4
5173	PDYN	prodynorphin	umls:C0011581	depressive disorder	Depressive disorders	5	8	psycur15	1	10
5021	OXTR	oxytocin receptor	umls:C0011581	depressive disorder	Depressive disorders	5	6	psycur15	1	4
4862	NPAS2	neuronal PAS domain protein 2	umls:C0011581	depressive disorder	Depressive disorders	2	2	psycur15	1	4
4843	NOS2	nitric oxide synthase 2, inducible	umls:C0011581	depressive disorder	Depressive disorders	5	5	psycur15	1	2
4287	ATXN3	ataxin 3	umls:C0011581	depressive disorder	Depressive disorders	5	5	psycur15	1	2
2847	MCHR1	melanin-concentrating hormone receptor 1	umls:C0011581	depressive disorder	Depressive disorders	5	5	psycur15	1	4
1742	DLG4	discs, large homolog 4 (Drosophila)	umls:C1269683	major depressive disorder	Depressive disorders	4	4	psycur15	1	6
1557	CYP2C19	cytochrome P450, family 2, subfamily C, polypeptide 19	umls:C0011581	depressive disorder	Depressive disorders	4	4	psycur15	1	4
1408	CRY2	cryptochrome circadian clock 2	umls:C0011581	depressive disorder	Depressive disorders	4	4	psycur15	1	4
1270	CNTF	ciliary neurotrophic factor	umls:C0011581	depressive disorder	Depressive disorders	4	4	psycur15	1	2
775	CACNA1C	calcium channel, voltage-dependent, L type, alpha 1C subunit	umls:C0011581	depressive disorder	Depressive disorders	5	5	psycur15	1	7
406	ARNTL	aryl hydrocarbon receptor nuclear translocator-like	umls:C0011581	depressive disorder	Depressive disorders	3	3	psycur15	1	5
183	AGT	angiotensinogen (serpin peptidase inhibitor, clade A, member 8)	umls:C0011581	depressive disorder	Depressive disorders	5	7	psycur15	1	3
116	ADCYAP1	adenylate cyclase activating polypeptide 1 (pituitary)	umls:C0011581	depressive disorder	Depressive disorders	4	4	psycur15	1	3
84062	DTNBP1	dystrobrevin binding protein 1	umls:C0011581	depressive disorder	Depressive disorders	4	4	psycur15	1	7
27445	PCLO	piccolo presynaptic cytomatrix protein	umls:C0011581	depressive disorder	Depressive disorders	5	6	psycur15	1	5
10611	PDLIM5	PDZ and LIM domain 5	umls:C1269683	major depressive disorder	Depressive disorders	4	4	psycur15	1	3
9607	CARTPT	CART prepropeptide	umls:C0011581	depressive disorder	Depressive disorders	4	4	psycur15	1	5
9572	NR1D1	nuclear receptor subfamily 1, group D, member 1	umls:C0011581	depressive disorder	Depressive disorders	1	1	psycur15	1	3
9456	HOMER1	homer homolog 1 (Drosophila)	umls:C0011581	depressive disorder	Depressive disorders	3	3	psycur15	1	4
8914	TIMELESS	timeless circadian clock	umls:C0011581	depressive disorder	Depressive disorders	2	2	psycur15	1	4
7425	VGF	VGF nerve growth factor inducible	umls:C0011581	depressive disorder	Depressive disorders	4	4	psycur15	1	4
6853	SYN1	synapsin I	umls:C0011581	depressive disorder	Depressive disorders	4	4	psycur15	1	2
5368	PNOC	prepronociceptin	umls:C0011581	depressive disorder	Depressive disorders	3	3	psycur15	1	3
5179	PENK	proenkephalin	umls:C0011581	depressive disorder	Depressive disorders	4	4	psycur15	1	2
5173	PDYN	prodynorphin	umls:C1269683	major depressive disorder	Depressive disorders	4	4	psycur15	1	10
4986	OPRK1	opioid receptor, kappa 1	umls:C0011581	depressive disorder	Depressive disorders	5	5	psycur15	1	7
4846	NOS3	nitric oxide synthase 3 (endothelial cell)	umls:C0011581	depressive disorder	Depressive disorders	4	4	psycur15	1	2
4684	NCAM1	neural cell adhesion molecule 1	umls:C0011581	depressive disorder	Depressive disorders	4	4	psycur15	1	8
4306	NR3C2	nuclear receptor subfamily 3, group C, member 2	umls:C1269683	major depressive disorder	Depressive disorders	4	4	psycur15	1	4
4129	MAOB	monoamine oxidase B	umls:C0011581	depressive disorder	Depressive disorders	3	3	psycur15	1	7
3620	IDO1	indoleamine 2,3-dioxygenase 1	umls:C0011581	depressive disorder	Depressive disorders	4	4	psycur15	1	4
3606	IL18	interleukin 18	umls:C0011581	depressive disorder	Depressive disorders	3	3	psycur15	1	2
3359	HTR3A	5-hydroxytryptamine (serotonin) receptor 3A, ionotropic	umls:C0011581	depressive disorder	Depressive disorders	4	4	psycur15	1	6
3240	HP	haptoglobin	umls:C0011581	depressive disorder	Depressive disorders	3	3	psycur15	1	6
3240	HP	haptoglobin	umls:C1269683	major depressive disorder	Depressive disorders	3	3	psycur15	1	6
2903	GRIN2A	glutamate receptor, ionotropic, N-methyl D-aspartate 2A	umls:C0011581	depressive disorder	Depressive disorders	4	4	psycur15	1	5
2896	GRN	granulin	umls:C0011581	depressive disorder	Depressive disorders	3	3	psycur15	1	3
2894	GRID1	glutamate receptor, ionotropic, delta 1	umls:C0011581	depressive disorder	Depressive disorders	3	3	psycur15	1	3
2892	GRIA3	glutamate receptor, ionotropic, AMPA 3	umls:C0011581	depressive disorder	Depressive disorders	3	3	psycur15	1	3
2784	GNB3	guanine nucleotide binding protein (G protein), beta polypeptide 3	umls:C0011581	depressive disorder	Depressive disorders	5	6	psycur15	1	6
2688	GH1	growth hormone 1	umls:C0011581	depressive disorder	Depressive disorders	3	3	psycur15	1	3
2670	GFAP	glial fibrillary acidic protein	umls:C0011581	depressive disorder	Depressive disorders	3	3	psycur15	1	6
2571	GAD1	glutamate decarboxylase 1 (brain, 67kDa)	umls:C0011581	depressive disorder	Depressive disorders	4	4	psycur15	1	7
2260	FGFR1	fibroblast growth factor receptor 1	umls:C1269683	major depressive disorder	Depressive disorders	3	3	psycur15	1	5
1741	DLG3	discs, large homolog 3 (Drosophila)	umls:C1269683	major depressive disorder	Depressive disorders	3	3	psycur15	1	4
1557	CYP2C19	cytochrome P450, family 2, subfamily C, polypeptide 19	umls:C1269683	major depressive disorder	Depressive disorders	5	5	psycur15	1	4
1407	CRY1	cryptochrome circadian clock 1	umls:C0011581	depressive disorder	Depressive disorders	2	2	psycur15	1	4
1268	CNR1	cannabinoid receptor 1 (brain)	umls:C1269683	major depressive disorder	Depressive disorders	4	4	psycur15	1	7
1137	CHRNA4	cholinergic receptor, nicotinic, alpha 4 (neuronal)	umls:C0011581	depressive disorder	Depressive disorders	3	3	psycur15	1	4
100303453	TSNAX-DISC1	TSNAX-DISC1 readthrough (NMD candidate)	umls:C1269683	major depressive disorder	Depressive disorders	2	2	psycur15	1	4
348980	HCN1	hyperpolarization activated cyclic nucleotide gated potassium channel 1	umls:C0011581	depressive disorder	Depressive disorders	2	2	psycur15	1	2
80114	BICC1	BicC family RNA binding protein 1	umls:C0011581	depressive disorder	Depressive disorders	2	2	psycur15	1	2
23286	WWC1	WW and C2 domain containing 1	umls:C0011581	depressive disorder	Depressive disorders	1	1	psycur15	1	2
9968	MED12	mediator complex subunit 12	umls:C0011581	depressive disorder	Depressive disorders	2	2	psycur15	1	4
9048	ARTN	artemin	umls:C1269683	major depressive disorder	Depressive disorders	4	4	psycur15	1	4
8564	KMO	kynurenine 3-monooxygenase (kynurenine 3-hydroxylase)	umls:C1269683	major depressive disorder	Depressive disorders	2	2	psycur15	1	3
7466	WFS1	Wolfram syndrome 1 (wolframin)	umls:C0011581	depressive disorder	Depressive disorders	3	3	psycur15	1	5
7349	UCN	urocortin	umls:C0011581	depressive disorder	Depressive disorders	2	2	psycur15	1	2
7133	TNFRSF1B	tumor necrosis factor receptor superfamily, member 1B	umls:C0011581	depressive disorder	Depressive disorders	4	4	psycur15	1	2
6532	SLC6A4	solute carrier family 6 (neurotransmitter transporter), member 4	umls:C2063866	depressive disorder, treatment-resistant	Depressive disorders	3	3	psycur15	1	23
6529	SLC6A1	solute carrier family 6 (neurotransmitter transporter), member 1	umls:C0011581	depressive disorder	Depressive disorders	2	2	psycur15	1	3
6506	SLC1A2	solute carrier family 1 (glial high affinity glutamate transporter), member 2	umls:C0011581	depressive disorder	Depressive disorders	3	3	psycur15	1	5
5879	RAC1	ras-related C3 botulinum toxin substrate 1 (rho family, small GTP binding protein Rac1)	umls:C0011581	depressive disorder	Depressive disorders	2	2	psycur15	1	2
5697	PYY	peptide YY	umls:C0011581	depressive disorder	Depressive disorders	2	2	psycur15	1	2
5599	MAPK8	mitogen-activated protein kinase 8	umls:C0011581	depressive disorder	Depressive disorders	2	2	psycur15	1	2
5144	PDE4D	phosphodiesterase 4D, cAMP-specific	umls:C0011581	depressive disorder	Depressive disorders	3	3	psycur15	1	2
5021	OXTR	oxytocin receptor	umls:C1269683	major depressive disorder	Depressive disorders	2	2	psycur15	1	4
5020	OXT	oxytocin/neurophysin I prepropeptide	umls:C1269683	major depressive disorder	Depressive disorders	3	3	psycur15	1	5
4988	OPRM1	opioid receptor, mu 1	umls:C0011581	depressive disorder	Depressive disorders	4	4	psycur15	1	8
4916	NTRK3	neurotrophic tyrosine kinase, receptor, type 3	umls:C1269683	major depressive disorder	Depressive disorders	2	2	psycur15	1	3
4804	NGFR	nerve growth factor receptor	umls:C0011581	depressive disorder	Depressive disorders	2	2	psycur15	1	2
4747	NEFL	neurofilament, light polypeptide	umls:C1269683	major depressive disorder	Depressive disorders	2	2	psycur15	1	3
4548	MTR	5-methyltetrahydrofolate-homocysteine methyltransferase	umls:C0011581	depressive disorder	Depressive disorders	2	2	psycur15	1	4
4129	MAOB	monoamine oxidase B	umls:C1269683	major depressive disorder	Depressive disorders	2	2	psycur15	1	7
3925	STMN1	stathmin 1	umls:C0011581	depressive disorder	Depressive disorders	3	3	psycur15	1	2
3763	KCNJ6	potassium channel, inwardly rectifying subfamily J, member 6	umls:C0011581	depressive disorder	Depressive disorders	2	2	psycur15	1	3
3576	CXCL8	chemokine (C-X-C motif) ligand 8	umls:C0011581	depressive disorder	Depressive disorders	4	4	psycur15	1	4
3360	HTR4	5-hydroxytryptamine (serotonin) receptor 4, G protein-coupled	umls:C0011581	depressive disorder	Depressive disorders	4	4	psycur15	1	3
3084	NRG1	neuregulin 1	umls:C0011581	depressive disorder	Depressive disorders	2	2	psycur15	1	3
3061	HCRTR1	hypocretin (orexin) receptor 1	umls:C0011581	depressive disorder	Depressive disorders	2	2	psycur15	1	3
2996	GYPE	glycophorin E (MNS blood group)	umls:C0011581	depressive disorder	Depressive disorders	2	2	psycur15	1	2
2944	GSTM1	glutathione S-transferase mu 1	umls:C0011581	depressive disorder	Depressive disorders	4	4	psycur15	1	3
2670	GFAP	glial fibrillary acidic protein	umls:C1269683	major depressive disorder	Depressive disorders	2	2	psycur15	1	6
2263	FGFR2	fibroblast growth factor receptor 2	umls:C0011581	depressive disorder	Depressive disorders	2	2	psycur15	1	3
1843	DUSP1	dual specificity phosphatase 1	umls:C0011581	depressive disorder	Depressive disorders	5	5	psycur15	1	2
1812	DRD1	dopamine receptor D1	umls:C0011581	depressive disorder	Depressive disorders	3	3	psycur15	1	5
1621	DBH	dopamine beta-hydroxylase (dopamine beta-monooxygenase)	umls:C1269683	major depressive disorder	Depressive disorders	3	3	psycur15	1	8
1493	CTLA4	cytotoxic T-lymphocyte-associated protein 4	umls:C1269683	major depressive disorder	Depressive disorders	2	2	psycur15	1	3
1103	CHAT	choline O-acetyltransferase	umls:C0011581	depressive disorder	Depressive disorders	2	2	psycur15	1	3
1029	CDKN2A	cyclin-dependent kinase inhibitor 2A	umls:C0011581	depressive disorder	Depressive disorders	3	3	psycur15	1	4
351	APP	amyloid beta (A4) precursor protein	umls:C0011581	depressive disorder	Depressive disorders	5	5	psycur15	1	4
317	APAF1	apoptotic peptidase activating factor 1	umls:C1269683	major depressive disorder	Depressive disorders	2	2	psycur15	1	2
113	ADCY7	adenylate cyclase 7	umls:C0011581	depressive disorder	Depressive disorders	2	2	psycur15	1	6
113	ADCY7	adenylate cyclase 7	umls:C1269683	major depressive disorder	Depressive disorders	2	2	psycur15	1	6
594857	NPS	neuropeptide S	umls:C0011581	depressive disorder	Depressive disorders	1	1	psycur15	1	3
387129	NPSR1	neuropeptide S receptor 1	umls:C0011581	depressive disorder	Depressive disorders	1	1	psycur15	1	3
326625	MMAB	methylmalonic aciduria (cobalamin deficiency) cblB type	umls:C0011581	depressive disorder	Depressive disorders	1	1	psycur15	1	1
319100	TAAR6	trace amine associated receptor 6	umls:C0011581	depressive disorder	Depressive disorders	1	1	psycur15	1	2
282706	DAOA-AS1	DAOA antisense RNA 1	umls:C0011581	depressive disorder	Depressive disorders	1	1	psycur15	1	3
267012	DAOA	D-amino acid oxidase activator	umls:C0011581	depressive disorder	Depressive disorders	2	2	psycur15	1	7
255239	ANKK1	ankyrin repeat and kinase domain containing 1	umls:C0011581	depressive disorder	Depressive disorders	2	2	psycur15	1	4
125958	OR7D4	olfactory receptor, family 7, subfamily D, member 4	umls:C0011581	depressive disorder	Depressive disorders	1	1	psycur15	1	2
114784	CSMD2	CUB and Sushi multiple domains 2	umls:C0011581	depressive disorder	Depressive disorders	1	1	psycur15	1	2
84152	PPP1R1B	protein phosphatase 1, regulatory (inhibitor) subunit 1B	umls:C0011581	depressive disorder	Depressive disorders	1	1	psycur15	1	4
79068	FTO	fat mass and obesity associated	umls:C0011581	depressive disorder	Depressive disorders	3	3	psycur15	1	4
79053	ALG8	ALG8, alpha-1,3-glucosyltransferase	umls:C0011581	depressive disorder	Depressive disorders	1	1	psycur15	1	1
64854	USP46	ubiquitin specific peptidase 46	umls:C1269683	major depressive disorder	Depressive disorders	1	1	psycur15	1	2
64077	LHPP	phospholysine phosphohistidine inorganic pyrophosphate phosphatase	umls:C1269683	major depressive disorder	Depressive disorders	2	2	psycur15	1	2
63891	RNF123	ring finger protein 123	umls:C0011581	depressive disorder	Depressive disorders	2	2	psycur15	1	2
55315	SLC29A3	solute carrier family 29 (equilibrative nucleoside transporter), member 3	umls:C0011581	depressive disorder	Depressive disorders	1	1	psycur15	1	2
54738	FEV	FEV (ETS oncogene family)	umls:C0011581	depressive disorder	Depressive disorders	1	1	psycur15	1	3
54487	DGCR8	DGCR8 microprocessor complex subunit	umls:C0011581	depressive disorder	Depressive disorders	1	1	psycur15	1	2
53919	SLCO1C1	solute carrier organic anion transporter family, member 1C1	umls:C0011581	depressive disorder	Depressive disorders	1	1	psycur15	1	2
51593	SRRT	serrate, RNA effector molecule	umls:C1269683	major depressive disorder	Depressive disorders	1	1	psycur15	1	3
51555	PEX5L	peroxisomal biogenesis factor 5-like	umls:C0011581	depressive disorder	Depressive disorders	1	1	psycur15	1	2
50863	NTM	neurotrimin	umls:C1269683	major depressive disorder	Depressive disorders	1	1	psycur15	1	2
27121	DKK4	dickkopf WNT signaling pathway inhibitor 4	umls:C0011581	depressive disorder	Depressive disorders	1	1	psycur15	1	3
26523	AGO1	argonaute RISC catalytic component 1	umls:C0011581	depressive disorder	Depressive disorders	1	1	psycur15	1	2
26281	FGF20	fibroblast growth factor 20	umls:C0011581	depressive disorder	Depressive disorders	1	1	psycur15	1	3
25890	ABI3BP	ABI family, member 3 (NESH) binding protein	umls:C1269683	major depressive disorder	Depressive disorders	1	1	psycur15	1	2
23236	PLCB1	phospholipase C, beta 1 (phosphoinositide-specific)	umls:C1269683	major depressive disorder	Depressive disorders	1	1	psycur15	1	3
10815	CPLX1	complexin 1	umls:C0011581	depressive disorder	Depressive disorders	1	1	psycur15	1	2
10814	CPLX2	complexin 2	umls:C0011581	depressive disorder	Depressive disorders	1	1	psycur15	1	2
10522	DEAF1	DEAF1 transcription factor	umls:C0011581	depressive disorder	Depressive disorders	4	4	psycur15	1	4
10193	RNF41	ring finger protein 41, E3 ubiquitin protein ligase	umls:C1269683	major depressive disorder	Depressive disorders	1	1	psycur15	1	3
10014	HDAC5	histone deacetylase 5	umls:C0011581	depressive disorder	Depressive disorders	2	2	psycur15	1	4
10014	HDAC5	histone deacetylase 5	umls:C1269683	major depressive disorder	Depressive disorders	1	1	psycur15	1	4
10013	HDAC6	histone deacetylase 6	umls:C0011581	depressive disorder	Depressive disorders	1	1	psycur15	1	2
9771	RAPGEF5	Rap guanine nucleotide exchange factor (GEF) 5	umls:C1269683	major depressive disorder	Depressive disorders	1	1	psycur15	1	3
9734	HDAC9	histone deacetylase 9	umls:C0011581	depressive disorder	Depressive disorders	1	1	psycur15	1	3
9639	ARHGEF10	Rho guanine nucleotide exchange factor (GEF) 10	umls:C0011581	depressive disorder	Depressive disorders	1	1	psycur15	1	3
9632	SEC24C	SEC24 family member C	umls:C1269683	major depressive disorder	Depressive disorders	1	1	psycur15	1	3
9456	HOMER1	homer homolog 1 (Drosophila)	umls:C1269683	major depressive disorder	Depressive disorders	1	1	psycur15	1	4
9378	NRXN1	neurexin 1	umls:C0011581	depressive disorder	Depressive disorders	1	1	psycur15	1	3
9211	LGI1	leucine-rich, glioma inactivated 1	umls:C0011581	depressive disorder	Depressive disorders	1	1	psycur15	1	2
9177	HTR3B	5-hydroxytryptamine (serotonin) receptor 3B, ionotropic	umls:C0011581	depressive disorder	Depressive disorders	1	1	psycur15	1	6
9095	TBX19	T-box 19	umls:C0011581	depressive disorder	Depressive disorders	1	1	psycur15	1	2
8988	HSPB3	heat shock 27kDa protein 3	umls:C0011581	depressive disorder	Depressive disorders	1	1	psycur15	1	1
8973	CHRNA6	cholinergic receptor, nicotinic, alpha 6 (neuronal)	umls:C0011581	depressive disorder	Depressive disorders	1	1	psycur15	1	3
8910	SGCE	sarcoglycan, epsilon	umls:C0011581	depressive disorder	Depressive disorders	1	1	psycur15	1	3
8842	PROM1	prominin 1	umls:C1269683	major depressive disorder	Depressive disorders	1	1	psycur15	1	2
8822	FGF17	fibroblast growth factor 17	umls:C0011581	depressive disorder	Depressive disorders	1	1	psycur15	1	3
7905	REEP5	receptor accessory protein 5	umls:C1269683	major depressive disorder	Depressive disorders	1	1	psycur15	1	2
7422	VEGFA	vascular endothelial growth factor A	umls:C2063866	depressive disorder, treatment-resistant	Depressive disorders	1	1	psycur15	1	6
7088	TLE1	transducin-like enhancer of split 1 (E(sp1) homolog, Drosophila)	umls:C0011581	depressive disorder	Depressive disorders	1	1	psycur15	1	2
6755	SSTR5	somatostatin receptor 5	umls:C1269683	major depressive disorder	Depressive disorders	1	1	psycur15	1	3
6715	SRD5A1	steroid-5-alpha-reductase, alpha polypeptide 1 (3-oxo-5 alpha-steroid delta 4-dehydrogenase alpha 1)	umls:C0011581	depressive disorder	Depressive disorders	1	1	psycur15	1	3
6648	SOD2	superoxide dismutase 2, mitochondrial	umls:C0011581	depressive disorder	Depressive disorders	1	1	psycur15	1	3
6570	SLC18A1	solute carrier family 18 (vesicular monoamine transporter), member 1	umls:C0011581	depressive disorder	Depressive disorders	1	1	psycur15	1	3
6540	SLC6A13	solute carrier family 6 (neurotransmitter transporter), member 13	umls:C1269683	major depressive disorder	Depressive disorders	1	1	psycur15	1	3
6530	SLC6A2	solute carrier family 6 (neurotransmitter transporter), member 2	umls:C2063866	depressive disorder, treatment-resistant	Depressive disorders	2	2	psycur15	1	9
6505	SLC1A1	solute carrier family 1 (neuronal/epithelial high affinity glutamate transporter, system Xag), member 1	umls:C0011581	depressive disorder	Depressive disorders	1	1	psycur15	1	3
6422	SFRP1	secreted frizzled-related protein 1	umls:C0011581	depressive disorder	Depressive disorders	1	1	psycur15	1	3
5999	RGS4	regulator of G-protein signaling 4	umls:C2063866	depressive disorder, treatment-resistant	Depressive disorders	1	1	psycur15	1	3
5978	REST	RE1-silencing transcription factor	umls:C1269683	major depressive disorder	Depressive disorders	1	1	psycur15	1	1
5743	PTGS2	prostaglandin-endoperoxide synthase 2 (prostaglandin G/H synthase and cyclooxygenase)	umls:C1269683	major depressive disorder	Depressive disorders	2	2	psycur15	1	5
5584	PRKCI	protein kinase C, iota	umls:C0011581	depressive disorder	Depressive disorders	1	1	psycur15	1	3
5579	PRKCB	protein kinase C, beta	umls:C1269683	major depressive disorder	Depressive disorders	1	1	psycur15	1	2
5533	PPP3CC	protein phosphatase 3, catalytic subunit, gamma isozyme	umls:C0011581	depressive disorder	Depressive disorders	1	1	psycur15	1	3
5153	PDE1B	phosphodiesterase 1B, calmodulin-dependent	umls:C0011581	depressive disorder	Depressive disorders	1	1	psycur15	1	2
4939	OAS2	2'-5'-oligoadenylate synthetase 2, 69/71kDa	umls:C0011581	depressive disorder	Depressive disorders	1	1	psycur15	1	4
4939	OAS2	2'-5'-oligoadenylate synthetase 2, 69/71kDa	umls:C1269683	major depressive disorder	Depressive disorders	1	1	psycur15	1	4
4922	NTS	neurotensin	umls:C0011581	depressive disorder	Depressive disorders	1	1	psycur15	1	4
4741	NEFM	neurofilament, medium polypeptide	umls:C0011581	depressive disorder	Depressive disorders	1	1	psycur15	1	3
4729	NDUFV2	NADH dehydrogenase (ubiquinone) flavoprotein 2, 24kDa	umls:C1269683	major depressive disorder	Depressive disorders	1	1	psycur15	1	3
4723	NDUFV1	NADH dehydrogenase (ubiquinone) flavoprotein 1, 51kDa	umls:C1269683	major depressive disorder	Depressive disorders	1	1	psycur15	1	3
4684	NCAM1	neural cell adhesion molecule 1	umls:C1269683	major depressive disorder	Depressive disorders	1	1	psycur15	1	8
4160	MC4R	melanocortin 4 receptor	umls:C0011581	depressive disorder	Depressive disorders	1	1	psycur15	1	4
4157	MC1R	melanocortin 1 receptor (alpha melanocyte stimulating hormone receptor)	umls:C0011581	depressive disorder	Depressive disorders	1	1	psycur15	1	2
4133	MAP2	microtubule-associated protein 2	umls:C1269683	major depressive disorder	Depressive disorders	1	1	psycur15	1	4
4128	MAOA	monoamine oxidase A	umls:C2063866	depressive disorder, treatment-resistant	Depressive disorders	1	1	psycur15	1	14
4074	M6PR	mannose-6-phosphate receptor (cation dependent)	umls:C0011581	depressive disorder	Depressive disorders	1	1	psycur15	1	4
4074	M6PR	mannose-6-phosphate receptor (cation dependent)	umls:C1269683	major depressive disorder	Depressive disorders	1	1	psycur15	1	4
4048	LTA4H	leukotriene A4 hydrolase	umls:C0011581	depressive disorder	Depressive disorders	1	1	psycur15	1	2
3976	LIF	leukemia inhibitory factor	umls:C0011581	depressive disorder	Depressive disorders	1	1	psycur15	1	3
3952	LEP	leptin	umls:C1269683	major depressive disorder	Depressive disorders	1	1	psycur15	1	3
3839	KPNA3	karyopherin alpha 3 (importin alpha 4)	umls:C1269683	major depressive disorder	Depressive disorders	1	1	psycur15	1	2
3791	KDR	kinase insert domain receptor	umls:C1269683	major depressive disorder	Depressive disorders	1	1	psycur15	1	2
3613	IMPA2	inositol(myo)-1(or 4)-monophosphatase 2	umls:C0011581	depressive disorder	Depressive disorders	1	1	psycur15	1	4
3570	IL6R	interleukin 6 receptor	umls:C0011581	depressive disorder	Depressive disorders	1	1	psycur15	1	2
3352	HTR1D	5-hydroxytryptamine (serotonin) receptor 1D, G protein-coupled	umls:C0011581	depressive disorder	Depressive disorders	2	2	psycur15	1	1
3297	HSF1	heat shock transcription factor 1	umls:C0011581	depressive disorder	Depressive disorders	1	1	psycur15	1	2
3290	HSD11B1	hydroxysteroid (11-beta) dehydrogenase 1	umls:C0011581	depressive disorder	Depressive disorders	1	1	psycur15	1	2
3064	HTT	huntingtin	umls:C0011581	depressive disorder	Depressive disorders	4	4	psycur15	1	3
2973	GTS	Gilles de la Tourette syndrome	umls:C0011581	depressive disorder	Depressive disorders	1	1	psycur15	1	2
2952	GSTT1	glutathione S-transferase theta 1	umls:C0011581	depressive disorder	Depressive disorders	1	1	psycur15	1	3
2925	GRPR	gastrin-releasing peptide receptor	umls:C0011581	depressive disorder	Depressive disorders	1	1	psycur15	1	2
2900	GRIK4	glutamate receptor, ionotropic, kainate 4	umls:C1269683	major depressive disorder	Depressive disorders	1	1	psycur15	1	4
2899	GRIK3	glutamate receptor, ionotropic, kainate 3	umls:C0011581	depressive disorder	Depressive disorders	1	1	psycur15	1	3
2876	GPX1	glutathione peroxidase 1	umls:C0011581	depressive disorder	Depressive disorders	1	1	psycur15	1	2
2752	GLUL	glutamate-ammonia ligase	umls:C0011581	depressive disorder	Depressive disorders	1	1	psycur15	1	3
2596	GAP43	growth associated protein 43	umls:C0011581	depressive disorder	Depressive disorders	1	1	psycur15	1	5
2559	GABRA6	gamma-aminobutyric acid (GABA) A receptor, alpha 6	umls:C0011581	depressive disorder	Depressive disorders	1	1	psycur15	1	4
2556	GABRA3	gamma-aminobutyric acid (GABA) A receptor, alpha 3	umls:C0011581	depressive disorder	Depressive disorders	1	1	psycur15	1	3
2346	FOLH1	folate hydrolase (prostate-specific membrane antigen) 1	umls:C0011581	depressive disorder	Depressive disorders	1	1	psycur15	1	2
1960	EGR3	early growth response 3	umls:C0011581	depressive disorder	Depressive disorders	1	1	psycur15	1	3
1848	DUSP6	dual specificity phosphatase 6	umls:C0011581	depressive disorder	Depressive disorders	1	1	psycur15	1	4
1846	DUSP4	dual specificity phosphatase 4	umls:C0011581	depressive disorder	Depressive disorders	2	2	psycur15	1	2
1808	DPYSL2	dihydropyrimidinase-like 2	umls:C0011581	depressive disorder	Depressive disorders	1	1	psycur15	1	3
1803	DPP4	dipeptidyl-peptidase 4	umls:C0011581	depressive disorder	Depressive disorders	2	2	psycur15	1	2
1742	DLG4	discs, large homolog 4 (Drosophila)	umls:C0011581	depressive disorder	Depressive disorders	1	1	psycur15	1	6
1740	DLG2	discs, large homolog 2 (Drosophila)	umls:C1269683	major depressive disorder	Depressive disorders	1	1	psycur15	1	3
1607	DGKB	diacylglycerol kinase, beta 90kDa	umls:C0011581	depressive disorder	Depressive disorders	1	1	psycur15	1	2
1240	CMKLR1	chemokine-like receptor 1	umls:C0011581	depressive disorder	Depressive disorders	1	1	psycur15	1	2
1142	CHRNB3	cholinergic receptor, nicotinic, beta 3 (neuronal)	umls:C0011581	depressive disorder	Depressive disorders	1	1	psycur15	1	3
1135	CHRNA2	cholinergic receptor, nicotinic, alpha 2 (neuronal)	umls:C0011581	depressive disorder	Depressive disorders	1	1	psycur15	1	3
1029	CDKN2A	cyclin-dependent kinase inhibitor 2A	umls:C1269683	major depressive disorder	Depressive disorders	2	2	psycur15	1	4
1012	CDH13	cadherin 13	umls:C0011581	depressive disorder	Depressive disorders	1	1	psycur15	1	3
947	CD34	CD34 molecule	umls:C1269683	major depressive disorder	Depressive disorders	1	1	psycur15	1	2
866	SERPINA6	serpin peptidase inhibitor, clade A (alpha-1 antiproteinase, antitrypsin), member 6	umls:C0011581	depressive disorder	Depressive disorders	1	1	psycur15	1	2
815	CAMK2A	calcium/calmodulin-dependent protein kinase II alpha	umls:C0011581	depressive disorder	Depressive disorders	1	1	psycur15	1	5
815	CAMK2A	calcium/calmodulin-dependent protein kinase II alpha	umls:C1269683	major depressive disorder	Depressive disorders	1	1	psycur15	1	5
573	BAG1	BCL2-associated athanogene	umls:C0011581	depressive disorder	Depressive disorders	1	1	psycur15	1	3
488	ATP2A2	ATPase, Ca++ transporting, cardiac muscle, slow twitch 2	umls:C0011581	depressive disorder	Depressive disorders	2	2	psycur15	1	3
478	ATP1A3	ATPase, Na+/K+ transporting, alpha 3 polypeptide	umls:C0011581	depressive disorder	Depressive disorders	1	1	psycur15	1	4
468	ATF4	activating transcription factor 4	umls:C0011581	depressive disorder	Depressive disorders	1	1	psycur15	1	3
467	ATF3	activating transcription factor 3	umls:C0011581	depressive disorder	Depressive disorders	1	1	psycur15	1	2
438	ASMT	acetylserotonin O-methyltransferase	umls:C0011581	depressive disorder	Depressive disorders	2	2	psycur15	1	2
410	ARSA	arylsulfatase A	umls:C1269683	major depressive disorder	Depressive disorders	1	1	psycur15	1	3
409	ARRB2	arrestin, beta 2	umls:C0011581	depressive disorder	Depressive disorders	1	1	psycur15	1	4
361	AQP4	aquaporin 4	umls:C0011581	depressive disorder	Depressive disorders	1	1	psycur15	1	2
353	APRT	adenine phosphoribosyltransferase	umls:C1269683	major depressive disorder	Depressive disorders	1	1	psycur15	1	4
238	ALK	anaplastic lymphoma receptor tyrosine kinase	umls:C0011581	depressive disorder	Depressive disorders	1	1	psycur15	1	3
156	ADRBK1	adrenergic, beta, receptor kinase 1	umls:C0011581	depressive disorder	Depressive disorders	1	1	psycur15	1	2
153	ADRB1	adrenoceptor beta 1	umls:C0011581	depressive disorder	Depressive disorders	2	2	psycur15	1	3
117	ADCYAP1R1	adenylate cyclase activating polypeptide 1 (pituitary) receptor type I	umls:C0011581	depressive disorder	Depressive disorders	1	1	psycur15	1	2
114	ADCY8	adenylate cyclase 8 (brain)	umls:C0011581	depressive disorder	Depressive disorders	1	1	psycur15	1	3
111	ADCY5	adenylate cyclase 5	umls:C0011581	depressive disorder	Depressive disorders	2	2	psycur15	1	5
111	ADCY5	adenylate cyclase 5	umls:C1269683	major depressive disorder	Depressive disorders	1	1	psycur15	1	5
52	ACP1	acid phosphatase 1, soluble	umls:C1269683	major depressive disorder	Depressive disorders	1	1	psycur15	1	2
15	AANAT	aralkylamine N-acetyltransferase	umls:C0011581	depressive disorder	Depressive disorders	1	1	psycur15	1	3
2	A2M	alpha-2-macroglobulin	umls:C0011581	depressive disorder	Depressive disorders	2	2	psycur15	1	2
10452	TOMM40	translocase of outer mitochondrial membrane 40 homolog (yeast)	umls:C1269683	major depressive disorder	Depressive disorders	1	1	psycur16	1	4
10963	STIP1	stress-induced phosphoprotein 1	umls:C0011581	depressive disorder	Depressive disorders	1	1	psycur16	1	1
145270	PRIMA1	proline rich membrane anchor 1	umls:C1269683	major depressive disorder	Depressive disorders	1	1	psycur16	1	2
166752	FREM3	FRAS1 related extracellular matrix 3	umls:C1269683	major depressive disorder	Depressive disorders	1	1	psycur16	1	2
2028	ENPEP	glutamyl aminopeptidase (aminopeptidase A)	umls:C1269683	major depressive disorder	Depressive disorders	1	1	psycur16	1	2
23040	MYT1L	myelin transcription factor 1-like	umls:C1269683	major depressive disorder	Depressive disorders	1	2	psycur16	1	4
290	ANPEP	alanyl (membrane) aminopeptidase	umls:C1269683	major depressive disorder	Depressive disorders	1	2	psycur16	1	3
60675	PROK2	prokineticin 2	umls:C1269683	major depressive disorder	Depressive disorders	2	4	psycur16	1	3
7008	TEF	thyrotrophic embryonic factor	umls:C1269683	major depressive disorder	Depressive disorders	1	1	psycur16	1	2
847	CAT	catalase	umls:C1269683	major depressive disorder	Depressive disorders	1	1	psycur16	1	2
8811	GALR2	galanin receptor 2	umls:C0011581	depressive disorder	Depressive disorders	2	4	psycur16	1	5
8811	GALR2	galanin receptor 2	umls:C1269683	major depressive disorder	Depressive disorders	1	1	psycur16	1	5
886	CCKAR	cholecystokinin A receptor	umls:C1269683	major depressive disorder	Depressive disorders	1	1	psycur16	1	5
93986	FOXP2	forkhead box P2	umls:C1269683	major depressive disorder	Depressive disorders	1	1	psycur16	1	4
9641	IKBKE	inhibitor of kappa light polypeptide gene enhancer in B-cells, kinase epsilon	umls:C1269683	major depressive disorder	Depressive disorders	1	1	psycur16	1	2
100302259	MIR1202	microRNA 1202	umls:C1269683	major depressive disorder	Depressive disorders	1	2	psycur16	1	2
116285	ACSM1	acyl-CoA synthetase medium-chain family member 1	umls:C1269683	major depressive disorder	Depressive disorders	1	1	psycur16	1	3
1501	CTNND2	catenin (cadherin-associated protein), delta 2	umls:C1269683	major depressive disorder	Depressive disorders	1	1	psycur16	1	4
202333	CMYA5	cardiomyopathy associated 5	umls:C1269683	major depressive disorder	Depressive disorders	1	1	psycur16	1	3
27022	FOXD3	forkhead box D3	umls:C1269683	major depressive disorder	Depressive disorders	1	1	psycur16	1	2
3559	IL2RA	interleukin 2 receptor, alpha	umls:C1269683	major depressive disorder	Depressive disorders	1	2	psycur16	1	2
4035	LRP1	low density lipoprotein receptor-related protein 1	umls:C1269683	major depressive disorder	Depressive disorders	1	1	psycur16	1	2
50940	PDE11A	phosphodiesterase 11A	umls:C1269683	major depressive disorder	Depressive disorders	1	1	psycur16	1	2
5309	PITX3	paired-like homeodomain 3	umls:C0011581	depressive disorder	Depressive disorders	1	1	psycur16	1	4
6369	CCL24	chemokine (C-C motif) ligand 24	umls:C1269683	major depressive disorder	Depressive disorders	1	1	psycur16	1	2
114131	UCN3	urocortin 3	umls:C1269683	major depressive disorder	Depressive disorders	1	1	psycur16	1	2
1975	EIF4B	eukaryotic translation initiation factor 4B	umls:C1269683	major depressive disorder	Depressive disorders	1	1	psycur16	1	2
2288	FKBP4	FK506 binding protein 4, 59kDa	umls:C1269683	major depressive disorder	Depressive disorders	3	3	psycur16	0.667	2
2475	MTOR	mechanistic target of rapamycin (serine/threonine kinase)	umls:C1269683	major depressive disorder	Depressive disorders	2	2	psycur16	1	3
2551	GABPA	GA binding protein transcription factor, alpha subunit 60kDa	umls:C0011581	depressive disorder	Depressive disorders	1	1	psycur16	1	3
26047	CNTNAP2	contactin associated protein-like 2	umls:C1269683	major depressive disorder	Depressive disorders	1	1	psycur16	1	3
3439	IFNA1	interferon, alpha 1	umls:C1269683	major depressive disorder	Depressive disorders	1	1	psycur16	1	4
50604	IL20	interleukin 20	umls:C1269683	major depressive disorder	Depressive disorders	1	1	psycur16	1	2
5074	PAWR	PRKC, apoptosis, WT1, regulator	umls:C1269683	major depressive disorder	Depressive disorders	2	2	psycur16	0.5	7
5209	PFKFB3	6-phosphofructo-2-kinase/fructose-2,6-biphosphatase 3	umls:C1269683	major depressive disorder	Depressive disorders	1	1	psycur16	1	5
5320	PLA2G2A	phospholipase A2, group IIA (platelets, synovial fluid)	umls:C0349218	recurrent depressive disorder, unspecified	Depressive disorders	1	1	psycur16	1	4
5320	PLA2G2A	phospholipase A2, group IIA (platelets, synovial fluid)	umls:C0011581	depressive disorder	Depressive disorders	1	3	psycur16	1	4
540	ATP7B	ATPase, Cu++ transporting, beta polypeptide	umls:C1269683	major depressive disorder	Depressive disorders	1	1	psycur16	1	2
551	AVP	arginine vasopressin	umls:C1269683	major depressive disorder	Depressive disorders	1	3	psycur16	1	8
5607	MAP2K5	mitogen-activated protein kinase kinase 5	umls:C0011581	depressive disorder	Depressive disorders	1	1	psycur16	1	1
56267	CCBL2	cysteine conjugate-beta lyase 2	umls:C1269683	major depressive disorder	Depressive disorders	1	1	psycur16	1	3
5801	PTPRR	protein tyrosine phosphatase, receptor type, R	umls:C1269683	major depressive disorder	Depressive disorders	1	1	psycur16	1	2
613	BCR	breakpoint cluster region	umls:C1269683	major depressive disorder	Depressive disorders	1	1	psycur16	1	2
65059	RAPH1	Ras association (RalGDS/AF-6) and pleckstrin homology domains 1	umls:C1269683	major depressive disorder	Depressive disorders	1	1	psycur16	1	2
655	BMP7	bone morphogenetic protein 7	umls:C1269683	major depressive disorder	Depressive disorders	1	1	psycur16	1	2
6774	STAT3	signal transducer and activator of transcription 3 (acute-phase response factor)	umls:C0011581	depressive disorder	Depressive disorders	1	3	psycur16	1	1
7015	TERT	telomerase reverse transcriptase	umls:C1269683	major depressive disorder	Depressive disorders	1	2	psycur16	1	2
7040	TGFB1	transforming growth factor, beta 1	umls:C0011581	depressive disorder	Depressive disorders	1	3	psycur16	1	8
7704	ZBTB16	zinc finger and BTB domain containing 16	umls:C1269683	major depressive disorder	Depressive disorders	1	1	psycur16	1	2
10270	AKAP8	A kinase (PRKA) anchor protein 8	umls:C1269683	major depressive disorder	Depressive disorders	1	1	psycur16	1	2
1401	CRP	C-reactive protein, pentraxin-related	umls:C1269683	major depressive disorder	Depressive disorders	2	2	psycur16	1	4
140947	DCANP1	dendritic cell-associated nuclear protein	umls:C1269683	major depressive disorder	Depressive disorders	3	3	psycur16	0.667	3
140947	DCANP1	dendritic cell-associated nuclear protein	umls:C0011581	depressive disorder	Depressive disorders	1	1	psycur16	1	3
1950	EGF	epidermal growth factor	umls:C1269683	major depressive disorder	Depressive disorders	1	2	psycur16	1	3
1956	EGFR	epidermal growth factor receptor	umls:C1269683	major depressive disorder	Depressive disorders	1	2	psycur16	1	3
27136	MORC1	MORC family CW-type zinc finger 1	umls:C1269683	major depressive disorder	Depressive disorders	1	1	psycur16	1	2
2915	GRM5	glutamate receptor, metabotropic 5	umls:C1269683	major depressive disorder	Depressive disorders	3	4	psycur16	1	4
30009	TBX21	T-box 21	umls:C1269683	major depressive disorder	Depressive disorders	1	1	psycur16	1	2
5116	PCNT	pericentrin	umls:C1269683	major depressive disorder	Depressive disorders	2	2	psycur16	1	5
51291	GMIP	GEM interacting protein	umls:C1269683	major depressive disorder	Depressive disorders	1	1	psycur16	1	2
5604	MAP2K1	mitogen-activated protein kinase kinase 1	umls:C2063866	depressive disorder, treatment-resistant	Depressive disorders	1	1	psycur16	1	3
5604	MAP2K1	mitogen-activated protein kinase kinase 1	umls:C1269683	major depressive disorder	Depressive disorders	1	1	psycur16	1	3
607	BCL9	B-cell CLL/lymphoma 9	umls:C1269683	major depressive disorder	Depressive disorders	1	1	psycur16	1	5
624	BDKRB2	bradykinin receptor B2	umls:C1269683	major depressive disorder	Depressive disorders	1	1	psycur16	1	3
6347	CCL2	chemokine (C-C motif) ligand 2	umls:C1269683	major depressive disorder	Depressive disorders	1	2	psycur16	1	5
65018	PINK1	PTEN induced putative kinase 1	umls:C1269683	major depressive disorder	Depressive disorders	1	1	psycur16	1	3
7024	TFCP2	transcription factor CP2	umls:C1269683	major depressive disorder	Depressive disorders	1	1	psycur16	1	2
7804	LRP8	low density lipoprotein receptor-related protein 8, apolipoprotein e receptor	umls:C1269683	major depressive disorder	Depressive disorders	1	1	psycur16	1	4
1636	ACE	angiotensin I converting enzyme	umls:C1269683	major depressive disorder	Depressive disorders	2	13	psycur16	1	10
1636	ACE	angiotensin I converting enzyme	umls:C0011581	depressive disorder	Depressive disorders	1	17	psycur16	1	10
2332	FMR1	fragile X mental retardation 1	umls:C1269683	major depressive disorder	Depressive disorders	2	3	psycur16	0.5	8
30845	EHD3	EH-domain containing 3	umls:C1269683	major depressive disorder	Depressive disorders	2	3	psycur16	1	2
3627	CXCL10	chemokine (C-X-C motif) ligand 10	umls:C1269683	major depressive disorder	Depressive disorders	1	1	psycur16	1	2
3697	ITIH1	inter-alpha-trypsin inhibitor heavy chain 1	umls:C1269683	major depressive disorder	Depressive disorders	1	1	psycur16	1	3
3939	LDHA	lactate dehydrogenase A	umls:C1269683	major depressive disorder	Depressive disorders	1	1	psycur16	1	5
4317	MMP8	matrix metallopeptidase 8 (neutrophil collagenase)	umls:C1269683	major depressive disorder	Depressive disorders	1	1	psycur16	1	2
4745	NELL1	NEL-like 1 (chicken)	umls:C1269683	major depressive disorder	Depressive disorders	1	1	psycur16	1	2
51573	GDE1	glycerophosphodiester phosphodiesterase 1	umls:C1269683	major depressive disorder	Depressive disorders	1	1	psycur16	1	2
5621	PRNP	prion protein	umls:C0011581	depressive disorder	Depressive disorders	1	6	psycur16	1	3
5692	PSMB4	proteasome (prosome, macropain) subunit, beta type, 4	umls:C1269683	major depressive disorder	Depressive disorders	1	1	psycur16	1	2
595	CCND1	cyclin D1	umls:C1269683	major depressive disorder	Depressive disorders	1	1	psycur16	1	3
6281	S100A10	S100 calcium binding protein A10	umls:C1269683	major depressive disorder	Depressive disorders	2	6	psycur16	1	9
6281	S100A10	S100 calcium binding protein A10	umls:C0011581	depressive disorder	Depressive disorders	2	15	psycur16	1	9
6446	SGK1	serum/glucocorticoid regulated kinase 1	umls:C1269683	major depressive disorder	Depressive disorders	1	2	psycur16	1	2
1005	CDH7	cadherin 7, type 2	umls:C1269683	major depressive disorder	Depressive disorders	1	1	psycur16	1	3
1439	CSF2RB	colony stimulating factor 2 receptor, beta, low-affinity (granulocyte-macrophage)	umls:C1269683	major depressive disorder	Depressive disorders	1	1	psycur16	1	4
2065	ERBB3	erb-b2 receptor tyrosine kinase 3	umls:C1269683	major depressive disorder	Depressive disorders	1	1	psycur16	1	5
2100	ESR2	estrogen receptor 2 (ER beta)	umls:C1269683	major depressive disorder	Depressive disorders	1	2	psycur16	1	4
3091	HIF1A	hypoxia inducible factor 1, alpha subunit (basic helix-loop-helix transcription factor)	umls:C1269683	major depressive disorder	Depressive disorders	1	1	psycur16	1	5
3458	IFNG	interferon, gamma	umls:C1269683	major depressive disorder	Depressive disorders	1	4	psycur16	1	9
4045	LSAMP	limbic system-associated membrane protein	umls:C1269683	major depressive disorder	Depressive disorders	1	1	psycur16	1	3
4908	NTF3	neurotrophin 3	umls:C1269683	major depressive disorder	Depressive disorders	1	4	psycur16	1	4
51284	TLR7	toll-like receptor 7	umls:C1269683	major depressive disorder	Depressive disorders	1	1	psycur16	1	2
54541	DDIT4	DNA-damage-inducible transcript 4	umls:C1269683	major depressive disorder	Depressive disorders	1	1	psycur16	1	2
55117	SLC6A15	solute carrier family 6 (neutral amino acid transporter), member 15	umls:C1269683	major depressive disorder	Depressive disorders	2	2	psycur16	1	2
5806	PTX3	pentraxin 3, long	umls:C1269683	major depressive disorder	Depressive disorders	1	1	psycur16	1	3
6303	SAT1	spermidine/spermine N1-acetyltransferase 1	umls:C1269683	major depressive disorder	Depressive disorders	1	1	psycur16	1	11
6303	SAT1	spermidine/spermine N1-acetyltransferase 1	umls:C0011581	depressive disorder	Depressive disorders	2	2	psycur16	1	11
6662	SOX9	SRY (sex determining region Y)-box 9	umls:C1269683	major depressive disorder	Depressive disorders	1	1	psycur16	1	2
6750	SST	somatostatin	umls:C1269683	major depressive disorder	Depressive disorders	2	4	psycur16	1	5
7297	TYK2	tyrosine kinase 2	umls:C1269683	major depressive disorder	Depressive disorders	1	1	psycur16	1	3
8682	PEA15	phosphoprotein enriched in astrocytes 15	umls:C1269683	major depressive disorder	Depressive disorders	1	1	psycur16	1	3
148	ADRA1A	adrenoceptor alpha 1A	umls:C1269683	major depressive disorder	Depressive disorders	1	1	psycur16	1	8
2012	EMP1	epithelial membrane protein 1	umls:C1269683	major depressive disorder	Depressive disorders	1	1	psycur16	1	2
3131	HLF	hepatic leukemia factor	umls:C1269683	major depressive disorder	Depressive disorders	1	1	psycur16	1	2
407034	MIR30E	microRNA 30e	umls:C1269683	major depressive disorder	Depressive disorders	1	1	psycur16	1	3
408	ARRB1	arrestin, beta 1	umls:C1269683	major depressive disorder	Depressive disorders	1	1	psycur16	1	3
4502	MT2A	metallothionein 2A	umls:C0349218	recurrent depressive disorder, unspecified	Depressive disorders	1	1	psycur16	1	1
5054	SERPINE1	serpin peptidase inhibitor, clade E (nexin, plasminogen activator inhibitor type 1), member 1	umls:C1269683	major depressive disorder	Depressive disorders	1	1	psycur16	1	3
54862	CC2D1A	coiled-coil and C2 domain containing 1A	umls:C1269683	major depressive disorder	Depressive disorders	2	2	psycur16	0.5	2
55784	MCTP2	multiple C2 domains, transmembrane 2	umls:C1269683	major depressive disorder	Depressive disorders	1	1	psycur16	1	3
55830	GLT8D1	glycosyltransferase 8 domain containing 1	umls:C1269683	major depressive disorder	Depressive disorders	1	1	psycur16	1	2
57084	SLC17A6	solute carrier family 17 (vesicular glutamate transporter), member 6	umls:C1269683	major depressive disorder	Depressive disorders	1	1	psycur16	1	4
60482	SLC5A7	solute carrier family 5 (sodium/choline cotransporter), member 7	umls:C1269683	major depressive disorder	Depressive disorders	1	1	psycur16	1	5
64067	NPAS3	neuronal PAS domain protein 3	umls:C1269683	major depressive disorder	Depressive disorders	1	1	psycur16	1	5
6511	SLC1A6	solute carrier family 1 (high affinity aspartate/glutamate transporter), member 6	umls:C1269683	major depressive disorder	Depressive disorders	1	1	psycur16	1	3
6586	SLIT3	slit homolog 3 (Drosophila)	umls:C1269683	major depressive disorder	Depressive disorders	1	1	psycur16	1	3
6844	VAMP2	vesicle-associated membrane protein 2 (synaptobrevin 2)	umls:C1269683	major depressive disorder	Depressive disorders	1	1	psycur16	1	5
9444	QKI	QKI, KH domain containing, RNA binding	umls:C1269683	major depressive disorder	Depressive disorders	1	1	psycur16	1	3
9695	EDEM1	ER degradation enhancer, mannosidase alpha-like 1	umls:C1269683	major depressive disorder	Depressive disorders	1	1	psycur16	1	2
2166	FAAH	fatty acid amide hydrolase	umls:C1269683	major depressive disorder	Depressive disorders	1	2	psycur16	0	8
2353	FOS	FBJ murine osteosarcoma viral oncogene homolog	umls:C0011581	depressive disorder	Depressive disorders	1	2	psycur16	0	6
2353	FOS	FBJ murine osteosarcoma viral oncogene homolog	umls:C1269683	major depressive disorder	Depressive disorders	1	1	psycur16	0	6
266727	MDGA1	MAM domain containing glycosylphosphatidylinositol anchor 1	umls:C1269683	major depressive disorder	Depressive disorders	1	1	psycur16	0	3
282617	IFNL3	interferon, lambda 3	umls:C1269683	major depressive disorder	Depressive disorders	1	1	psycur16	0	3
54584	GNB1L	guanine nucleotide binding protein (G protein), beta polypeptide 1-like	umls:C1269683	major depressive disorder	Depressive disorders	1	1	psycur16	0	5
5824	PEX19	peroxisomal biogenesis factor 19	umls:C1269683	major depressive disorder	Depressive disorders	1	1	psycur16	0	3
883	CCBL1	cysteine conjugate-beta lyase, cytoplasmic	umls:C1269683	major depressive disorder	Depressive disorders	1	1	psycur16	0	3
4049	LTA	lymphotoxin alpha	umls:C1269683	major depressive disorder	Depressive disorders	1	1	psycur16	0	3
1429	CRYZ	crystallin, zeta (quinone reductase)	umls:C1269683	major depressive disorder	Depressive disorders	1	1	psycur16	0	4
1453	CSNK1D	casein kinase 1, delta	umls:C1269683	major depressive disorder	Depressive disorders	1	1	psycur16	0	4
155	ADRB3	adrenoceptor beta 3	umls:C1269683	major depressive disorder	Depressive disorders	1	1	psycur16	0	4
1906	EDN1	endothelin 1	umls:C1269683	major depressive disorder	Depressive disorders	1	1	psycur16	0	3
29949	IL19	interleukin 19	umls:C1269683	major depressive disorder	Depressive disorders	1	1	psycur16	0	3
3586	IL10	interleukin 10	umls:C1269683	major depressive disorder	Depressive disorders	2	4	psycur16	0	4
1131	CHRM3	cholinergic receptor, muscarinic 3	umls:C1269683	major depressive disorder	Depressive disorders	1	1	psycur16	0	4
1390	CREM	cAMP responsive element modulator	umls:C1269683	major depressive disorder	Depressive disorders	1	1	psycur16	0	4
2643	GCH1	GTP cyclohydrolase 1	umls:C1269683	major depressive disorder	Depressive disorders	1	2	psycur16	0	7
389036	ACT	actin-like protein (ACT) gene	umls:C0011581	depressive disorder	Depressive disorders	1	1	psycur16	0	1
259217	HSPA12A	heat shock 70kDa protein 12A	umls:C1269683	major depressive disorder	Depressive disorders	1	1	psycur16	0	3
2869	GRK5	G protein-coupled receptor kinase 5	umls:C1269683	major depressive disorder	Depressive disorders	1	1	psycur16	0	2
5453	POU3F1	POU class 3 homeobox 1	umls:C1269683	major depressive disorder	Depressive disorders	1	1	psycur16	0	2
2891	GRIA2	glutamate receptor, ionotropic, AMPA 2	umls:C1269683	major depressive disorder	Depressive disorders	2	3	psycur16	0.5	3
55507	GPRC5D	G protein-coupled receptor, class C, group 5, member D	umls:C1269683	major depressive disorder	Depressive disorders	1	1	psycur16	0	5
8942	KYNU	kynureninase	umls:C1269683	major depressive disorder	Depressive disorders	1	1	psycur16	0	3
11009	IL24	interleukin 24	umls:C1269683	major depressive disorder	Depressive disorders	1	1	psycur16	1	2
1523	CUX1	cut-like homeobox 1	umls:C1269683	major depressive disorder	Depressive disorders	3	4	psycur16	0.667	3
3308	HSPA4	heat shock 70kDa protein 4	umls:C1269683	major depressive disorder	Depressive disorders	1	3	psycur16	0	7
10855	HPSE	heparanase	umls:C1269683	major depressive disorder	Depressive disorders	1	1	psycur16	1	4
10855	HPSE	heparanase	umls:C0011581	depressive disorder	Depressive disorders	1	1	psycur16	1	4
2893	GRIA4	glutamate receptor, ionotropic, AMPA 4	umls:C1269683	major depressive disorder	Depressive disorders	1	3	psycur16	0	4
5340	PLG	plasminogen	umls:C1269683	major depressive disorder	Depressive disorders	1	1	psycur16	1	4
7432	VIP	vasoactive intestinal peptide	umls:C1269683	major depressive disorder	Depressive disorders	1	1	psycur16	0	8
4194	MDM4	MDM4, p53 regulator	umls:C1269683	major depressive disorder	Depressive disorders	1	1	psycur16	1	2
4397	MS	multiple sclerosis	umls:C0011581	depressive disorder	Depressive disorders	1	4	psycur16	1	2
8997	KALRN	kalirin, RhoGEF kinase	umls:C1269683	major depressive disorder	Depressive disorders	1	1	psycur16	1	2
5996	RGS1	regulator of G-protein signaling 1	umls:C0011581	depressive disorder	Depressive disorders	1	1	psycur16	1	1
2332	FMR1	fragile X mental retardation 1	umls:C0338908	mixed anxiety and depressive disorder	Depressive disorders	1	4	psycur16	1	8
3589	IL11	interleukin 11	umls:C1269683	major depressive disorder	Depressive disorders	1	1	psycur16	1	2
4929	NR4A2	nuclear receptor subfamily 4, group A, member 2	umls:C1269683	major depressive disorder	Depressive disorders	1	2	psycur16	1	6
5362	PLXNA2	plexin A2	umls:C0338908	mixed anxiety and depressive disorder	Depressive disorders	1	1	psycur16	1	1
1644	DDC	dopa decarboxylase (aromatic L-amino acid decarboxylase)	umls:C1269683	major depressive disorder	Depressive disorders	1	1	psycur16	1	8
3320	HSP90AA1	heat shock protein 90kDa alpha (cytosolic), class A member 1	umls:C1269683	major depressive disorder	Depressive disorders	1	1	psycur16	1	4
2697	GJA1	gap junction protein, alpha 1, 43kDa	umls:C1269683	major depressive disorder	Depressive disorders	1	2	psycur16	1	3
3665	IRF7	interferon regulatory factor 7	umls:C1269683	major depressive disorder	Depressive disorders	1	1	psycur16	1	2
9568	GABBR2	gamma-aminobutyric acid (GABA) B receptor, 2	umls:C1269683	major depressive disorder	Depressive disorders	1	1	psycur16	1	2
1267	CNP	2',3'-cyclic nucleotide 3' phosphodiesterase	umls:C1269683	major depressive disorder	Depressive disorders	1	1	psycur16	1	4
6532	SLC6A4	solute carrier family 6 (neurotransmitter transporter), member 4	umls:C0011581	depressive disorder	Depressive disorders	5	337	ALL	1	26
6532	SLC6A4	solute carrier family 6 (neurotransmitter transporter), member 4	umls:C1269683	major depressive disorder	Depressive disorders	5	134	ALL	1	26
1392	CRH	corticotropin releasing hormone	umls:C0011581	depressive disorder	Depressive disorders	5	68	ALL	1	11
627	BDNF	brain-derived neurotrophic factor	umls:C0011581	depressive disorder	Depressive disorders	5	264	ALL	1	10
2908	NR3C1	nuclear receptor subfamily 3, group C, member 1 (glucocorticoid receptor)	umls:C0011581	depressive disorder	Depressive disorders	5	55	ALL	1	7
3356	HTR2A	5-hydroxytryptamine (serotonin) receptor 2A, G protein-coupled	umls:C1269683	major depressive disorder	Depressive disorders	5	42	ALL	1	12
4852	NPY	neuropeptide Y	umls:C0011581	depressive disorder	Depressive disorders	5	42	ALL	1	13
121278	TPH2	tryptophan hydroxylase 2	umls:C1269683	major depressive disorder	Depressive disorders	5	28	ALL	1	15
121278	TPH2	tryptophan hydroxylase 2	umls:C0011581	depressive disorder	Depressive disorders	5	37	ALL	1	15
3569	IL6	interleukin 6	umls:C0011581	depressive disorder	Depressive disorders	5	29	ALL	1	8
4524	MTHFR	methylenetetrahydrofolate reductase (NAD(P)H)	umls:C0011581	depressive disorder	Depressive disorders	5	26	ALL	1	10
1394	CRHR1	corticotropin releasing hormone receptor 1	umls:C1269683	major depressive disorder	Depressive disorders	5	12	ALL	1	10
2289	FKBP5	FK506 binding protein 5	umls:C1269683	major depressive disorder	Depressive disorders	5	16	ALL	1	10
5743	PTGS2	prostaglandin-endoperoxide synthase 2 (prostaglandin G/H synthase and cyclooxygenase)	umls:C0011581	depressive disorder	Depressive disorders	5	10	ALL	1	7
3776	KCNK2	potassium channel, two pore domain subfamily K, member 2	umls:C0011581	depressive disorder	Depressive disorders	5	7	ALL	1	3
1269	CNR2	cannabinoid receptor 2 (macrophage)	umls:C0011581	depressive disorder	Depressive disorders	5	8	ALL	1	9
5443	POMC	proopiomelanocortin	umls:C0011581	depressive disorder	Depressive disorders	5	7	ALL	1	5
5649	RELN	reelin	umls:C0011581	depressive disorder	Depressive disorders	4	4	ALL	1	6
2932	GSK3B	glycogen synthase kinase 3 beta	umls:C0011581	depressive disorder	Depressive disorders	3	3	ALL	1	5
2260	FGFR1	fibroblast growth factor receptor 1	umls:C0011581	depressive disorder	Depressive disorders	4	4	ALL	1	5
6647	SOD1	superoxide dismutase 1, soluble	umls:C0011581	depressive disorder	Depressive disorders	2	2	ALL	1	4
6616	SNAP25	synaptosomal-associated protein, 25kDa	umls:C0011581	depressive disorder	Depressive disorders	1	1	ALL	1	3
5649	RELN	reelin	umls:C1269683	major depressive disorder	Depressive disorders	2	2	ALL	1	6
2739	GLO1	glyoxalase I	umls:C0011581	depressive disorder	Depressive disorders	1	1	ALL	1	4
3350	HTR1A	5-hydroxytryptamine (serotonin) receptor 1A, G protein-coupled	umls:C1269683	major depressive disorder	Depressive disorders	5	49	ALL	1	14
627	BDNF	brain-derived neurotrophic factor	umls:C1269683	major depressive disorder	Depressive disorders	5	105	ALL	1	10
1394	CRHR1	corticotropin releasing hormone receptor 1	umls:C0011581	depressive disorder	Depressive disorders	5	42	ALL	1	10
7166	TPH1	tryptophan hydroxylase 1	umls:C1269683	major depressive disorder	Depressive disorders	5	22	ALL	1	9
4128	MAOA	monoamine oxidase A	umls:C1269683	major depressive disorder	Depressive disorders	5	30	ALL	1	16
3553	IL1B	interleukin 1, beta	umls:C0011581	depressive disorder	Depressive disorders	5	24	ALL	1	7
27185	DISC1	disrupted in schizophrenia 1	umls:C1269683	major depressive disorder	Depressive disorders	5	23	ALL	1	8
6530	SLC6A2	solute carrier family 6 (neurotransmitter transporter), member 2	umls:C0011581	depressive disorder	Depressive disorders	5	20	ALL	1	10
1813	DRD2	dopamine receptor D2	umls:C0011581	depressive disorder	Depressive disorders	5	15	ALL	1	17
4915	NTRK2	neurotrophic tyrosine kinase, receptor, type 2	umls:C0011581	depressive disorder	Depressive disorders	5	9	ALL	1	12
1621	DBH	dopamine beta-hydroxylase (dopamine beta-monooxygenase)	umls:C0011581	depressive disorder	Depressive disorders	5	9	ALL	1	9
6285	S100B	S100 calcium binding protein B	umls:C0011581	depressive disorder	Depressive disorders	5	5	ALL	1	9
1395	CRHR2	corticotropin releasing hormone receptor 2	umls:C0011581	depressive disorder	Depressive disorders	4	4	ALL	1	6
1129	CHRM2	cholinergic receptor, muscarinic 2	umls:C0011581	depressive disorder	Depressive disorders	4	4	ALL	1	6
150	ADRA2A	adrenoceptor alpha 2A	umls:C0011581	depressive disorder	Depressive disorders	4	4	ALL	1	5
1393	CRHBP	corticotropin releasing hormone binding protein	umls:C0011581	depressive disorder	Depressive disorders	3	3	ALL	1	7
4803	NGF	nerve growth factor (beta polypeptide)	umls:C0011581	depressive disorder	Depressive disorders	1	1	ALL	1	3
3350	HTR1A	5-hydroxytryptamine (serotonin) receptor 1A, G protein-coupled	umls:C0011581	depressive disorder	Depressive disorders	5	75	ALL	1	14
1312	COMT	catechol-O-methyltransferase	umls:C1269683	major depressive disorder	Depressive disorders	5	34	ALL	1	15
2908	NR3C1	nuclear receptor subfamily 3, group C, member 1 (glucocorticoid receptor)	umls:C1269683	major depressive disorder	Depressive disorders	5	31	ALL	1	7
6530	SLC6A2	solute carrier family 6 (neurotransmitter transporter), member 2	umls:C1269683	major depressive disorder	Depressive disorders	5	21	ALL	1	10
2784	GNB3	guanine nucleotide binding protein (G protein), beta polypeptide 3	umls:C1269683	major depressive disorder	Depressive disorders	5	8	ALL	1	8
1312	COMT	catechol-O-methyltransferase	umls:C0011581	depressive disorder	Depressive disorders	5	46	ALL	1	15
3356	HTR2A	5-hydroxytryptamine (serotonin) receptor 2A, G protein-coupled	umls:C0011581	depressive disorder	Depressive disorders	5	37	ALL	1	12
3358	HTR2C	5-hydroxytryptamine (serotonin) receptor 2C, G protein-coupled	umls:C1269683	major depressive disorder	Depressive disorders	5	15	ALL	1	10
1385	CREB1	cAMP responsive element binding protein 1	umls:C1269683	major depressive disorder	Depressive disorders	5	29	ALL	1	9
6999	TDO2	tryptophan 2,3-dioxygenase	umls:C1269683	major depressive disorder	Depressive disorders	5	21	ALL	1	7
4128	MAOA	monoamine oxidase A	umls:C0011581	depressive disorder	Depressive disorders	5	34	ALL	1	16
7124	TNF	tumor necrosis factor	umls:C0011581	depressive disorder	Depressive disorders	5	35	ALL	1	6
1392	CRH	corticotropin releasing hormone	umls:C1269683	major depressive disorder	Depressive disorders	5	25	ALL	1	11
1385	CREB1	cAMP responsive element binding protein 1	umls:C0011581	depressive disorder	Depressive disorders	5	21	ALL	1	9
1565	CYP2D6	cytochrome P450, family 2, subfamily D, polypeptide 6	umls:C1269683	major depressive disorder	Depressive disorders	5	12	ALL	1	7
27445	PCLO	piccolo presynaptic cytomatrix protein	umls:C1269683	major depressive disorder	Depressive disorders	5	9	ALL	1	5
51083	GAL	galanin/GMAP prepropeptide	umls:C0011581	depressive disorder	Depressive disorders	5	23	ALL	1	8
2289	FKBP5	FK506 binding protein 5	umls:C0011581	depressive disorder	Depressive disorders	5	35	ALL	1	10
9575	CLOCK	clock circadian regulator	umls:C1269683	major depressive disorder	Depressive disorders	5	13	ALL	1	12
1813	DRD2	dopamine receptor D2	umls:C1269683	major depressive disorder	Depressive disorders	5	10	ALL	1	17
9575	CLOCK	clock circadian regulator	umls:C0011581	depressive disorder	Depressive disorders	5	15	ALL	1	12
3358	HTR2C	5-hydroxytryptamine (serotonin) receptor 2C, G protein-coupled	umls:C0011581	depressive disorder	Depressive disorders	5	18	ALL	1	10
27185	DISC1	disrupted in schizophrenia 1	umls:C0011581	depressive disorder	Depressive disorders	5	16	ALL	1	8
5243	ABCB1	ATP-binding cassette, sub-family B (MDR/TAP), member 1	umls:C1269683	major depressive disorder	Depressive disorders	5	14	ALL	1	9
3351	HTR1B	5-hydroxytryptamine (serotonin) receptor 1B, G protein-coupled	umls:C1269683	major depressive disorder	Depressive disorders	5	9	ALL	1	9
6863	TAC1	tachykinin, precursor 1	umls:C0011581	depressive disorder	Depressive disorders	5	16	ALL	1	6
9177	HTR3B	5-hydroxytryptamine (serotonin) receptor 3B, ionotropic	umls:C1269683	major depressive disorder	Depressive disorders	2	2	ALL	1	7
3359	HTR3A	5-hydroxytryptamine (serotonin) receptor 3A, ionotropic	umls:C1269683	major depressive disorder	Depressive disorders	2	2	ALL	1	11
1393	CRHBP	corticotropin releasing hormone binding protein	umls:C1269683	major depressive disorder	Depressive disorders	1	1	ALL	1	7
6531	SLC6A3	solute carrier family 6 (neurotransmitter transporter), member 3	umls:C0011581	depressive disorder	Depressive disorders	5	15	ALL	1	11
1815	DRD4	dopamine receptor D4	umls:C0011581	depressive disorder	Depressive disorders	5	17	ALL	1	13
1565	CYP2D6	cytochrome P450, family 2, subfamily D, polypeptide 6	umls:C0011581	depressive disorder	Depressive disorders	5	13	ALL	1	7
2932	GSK3B	glycogen synthase kinase 3 beta	umls:C1269683	major depressive disorder	Depressive disorders	5	8	ALL	1	5
7166	TPH1	tryptophan hydroxylase 1	umls:C0011581	depressive disorder	Depressive disorders	5	11	ALL	1	9
7054	TH	tyrosine hydroxylase	umls:C0011581	depressive disorder	Depressive disorders	5	11	ALL	1	9
4513	COX2	cytochrome c oxidase subunit II	umls:C0011581	depressive disorder	Depressive disorders	5	10	ALL	1	2
3363	HTR7	5-hydroxytryptamine (serotonin) receptor 7, adenylate cyclase-coupled	umls:C0011581	depressive disorder	Depressive disorders	5	10	ALL	1	4
3351	HTR1B	5-hydroxytryptamine (serotonin) receptor 1B, G protein-coupled	umls:C0011581	depressive disorder	Depressive disorders	5	13	ALL	1	9
84062	DTNBP1	dystrobrevin binding protein 1	umls:C1269683	major depressive disorder	Depressive disorders	5	5	ALL	1	9
4524	MTHFR	methylenetetrahydrofolate reductase (NAD(P)H)	umls:C1269683	major depressive disorder	Depressive disorders	5	9	ALL	1	10
7124	TNF	tumor necrosis factor	umls:C1269683	major depressive disorder	Depressive disorders	5	11	ALL	1	6
5027	P2RX7	purinergic receptor P2X, ligand gated ion channel, 7	umls:C0011581	depressive disorder	Depressive disorders	5	10	ALL	1	4
4915	NTRK2	neurotrophic tyrosine kinase, receptor, type 2	umls:C1269683	major depressive disorder	Depressive disorders	5	9	ALL	1	12
1268	CNR1	cannabinoid receptor 1 (brain)	umls:C0011581	depressive disorder	Depressive disorders	5	14	ALL	1	7
7422	VEGFA	vascular endothelial growth factor A	umls:C1269683	major depressive disorder	Depressive disorders	5	5	ALL	1	8
2917	GRM7	glutamate receptor, metabotropic 7	umls:C1269683	major depressive disorder	Depressive disorders	5	6	ALL	1	7
1815	DRD4	dopamine receptor D4	umls:C1269683	major depressive disorder	Depressive disorders	5	6	ALL	1	13
1814	DRD3	dopamine receptor D3	umls:C1269683	major depressive disorder	Depressive disorders	5	7	ALL	1	12
7422	VEGFA	vascular endothelial growth factor A	umls:C0011581	depressive disorder	Depressive disorders	5	15	ALL	1	8
5972	REN	renin	umls:C0011581	depressive disorder	Depressive disorders	5	8	ALL	1	6
5141	PDE4A	phosphodiesterase 4A, cAMP-specific	umls:C0011581	depressive disorder	Depressive disorders	5	7	ALL	1	5
3952	LEP	leptin	umls:C0011581	depressive disorder	Depressive disorders	5	11	ALL	1	10
3060	HCRT	hypocretin (orexin) neuropeptide precursor	umls:C0011581	depressive disorder	Depressive disorders	5	12	ALL	1	5
6285	S100B	S100 calcium binding protein B	umls:C1269683	major depressive disorder	Depressive disorders	4	4	ALL	1	9
2668	GDNF	glial cell derived neurotrophic factor	umls:C1269683	major depressive disorder	Depressive disorders	4	4	ALL	1	7
1559	CYP2C9	cytochrome P450, family 2, subfamily C, polypeptide 9	umls:C1269683	major depressive disorder	Depressive disorders	4	4	ALL	1	2
8864	PER2	period circadian clock 2	umls:C0011581	depressive disorder	Depressive disorders	5	6	ALL	1	7
5595	MAPK3	mitogen-activated protein kinase 3	umls:C0011581	depressive disorder	Depressive disorders	5	7	ALL	1	3
5020	OXT	oxytocin/neurophysin I prepropeptide	umls:C0011581	depressive disorder	Depressive disorders	5	11	ALL	1	7
4852	NPY	neuropeptide Y	umls:C1269683	major depressive disorder	Depressive disorders	5	8	ALL	1	13
4306	NR3C2	nuclear receptor subfamily 3, group C, member 2	umls:C0011581	depressive disorder	Depressive disorders	5	10	ALL	1	8
3553	IL1B	interleukin 1, beta	umls:C1269683	major depressive disorder	Depressive disorders	5	8	ALL	1	7
2917	GRM7	glutamate receptor, metabotropic 7	umls:C0011581	depressive disorder	Depressive disorders	5	9	ALL	1	7
2890	GRIA1	glutamate receptor, ionotropic, AMPA 1	umls:C0011581	depressive disorder	Depressive disorders	5	12	ALL	1	5
367	AR	androgen receptor	umls:C0011581	depressive disorder	Depressive disorders	5	10	ALL	1	7
3304	HSPA1B	heat shock 70kDa protein 1B	umls:C1269683	major depressive disorder	Depressive disorders	3	3	ALL	1	4
3303	HSPA1A	heat shock 70kDa protein 1A	umls:C1269683	major depressive disorder	Depressive disorders	3	3	ALL	1	5
6869	TACR1	tachykinin receptor 1	umls:C0011581	depressive disorder	Depressive disorders	5	8	ALL	1	6
5142	PDE4B	phosphodiesterase 4B, cAMP-specific	umls:C0011581	depressive disorder	Depressive disorders	5	6	ALL	1	3
3569	IL6	interleukin 6	umls:C1269683	major depressive disorder	Depressive disorders	5	9	ALL	1	8
3552	IL1A	interleukin 1, alpha	umls:C0011581	depressive disorder	Depressive disorders	5	10	ALL	1	4
3479	IGF1	insulin-like growth factor 1 (somatomedin C)	umls:C0011581	depressive disorder	Depressive disorders	5	10	ALL	1	6
2911	GRM1	glutamate receptor, metabotropic 1	umls:C0011581	depressive disorder	Depressive disorders	5	8	ALL	1	5
2099	ESR1	estrogen receptor 1	umls:C0011581	depressive disorder	Depressive disorders	5	9	ALL	1	7
775	CACNA1C	calcium channel, voltage-dependent, L type, alpha 1C subunit	umls:C1269683	major depressive disorder	Depressive disorders	5	13	ALL	1	10
207	AKT1	v-akt murine thymoma viral oncogene homolog 1	umls:C0011581	depressive disorder	Depressive disorders	5	8	ALL	1	4
9968	MED12	mediator complex subunit 12	umls:C1269683	major depressive disorder	Depressive disorders	1	1	ALL	1	7
3305	HSPA1L	heat shock 70kDa protein 1-like	umls:C1269683	major depressive disorder	Depressive disorders	1	1	ALL	1	5
10522	DEAF1	DEAF1 transcription factor	umls:C1269683	major depressive disorder	Depressive disorders	5	5	ALL	1	4
9048	ARTN	artemin	umls:C0011581	depressive disorder	Depressive disorders	5	6	ALL	1	5
7276	TTR	transthyretin	umls:C0011581	depressive disorder	Depressive disorders	5	5	ALL	1	3
7200	TRH	thyrotropin-releasing hormone	umls:C0011581	depressive disorder	Depressive disorders	5	5	ALL	1	4
6571	SLC18A2	solute carrier family 18 (vesicular monoamine transporter), member 2	umls:C0011581	depressive disorder	Depressive disorders	5	7	ALL	1	8
5663	PSEN1	presenilin 1	umls:C0011581	depressive disorder	Depressive disorders	5	6	ALL	1	2
5243	ABCB1	ATP-binding cassette, sub-family B (MDR/TAP), member 1	umls:C0011581	depressive disorder	Depressive disorders	5	10	ALL	1	9
2904	GRIN2B	glutamate receptor, ionotropic, N-methyl D-aspartate 2B	umls:C0011581	depressive disorder	Depressive disorders	5	6	ALL	1	5
2571	GAD1	glutamate decarboxylase 1 (brain, 67kDa)	umls:C1269683	major depressive disorder	Depressive disorders	5	6	ALL	1	7
2562	GABRB3	gamma-aminobutyric acid (GABA) A receptor, beta 3	umls:C0011581	depressive disorder	Depressive disorders	5	5	ALL	1	5
1814	DRD3	dopamine receptor D3	umls:C0011581	depressive disorder	Depressive disorders	5	6	ALL	1	12
805	CALM2	calmodulin 2 (phosphorylase kinase, delta)	umls:C0011581	depressive disorder	Depressive disorders	5	7	ALL	1	4
672	BRCA1	breast cancer 1, early onset	umls:C0011581	depressive disorder	Depressive disorders	5	5	ALL	1	3
596	BCL2	B-cell CLL/lymphoma 2	umls:C0011581	depressive disorder	Depressive disorders	5	6	ALL	1	6
353	APRT	adenine phosphoribosyltransferase	umls:C0011581	depressive disorder	Depressive disorders	5	5	ALL	1	4
267012	DAOA	D-amino acid oxidase activator	umls:C1269683	major depressive disorder	Depressive disorders	5	6	ALL	1	7
8863	PER3	period circadian clock 3	umls:C0011581	depressive disorder	Depressive disorders	2	2	ALL	1	6
7132	TNFRSF1A	tumor necrosis factor receptor superfamily, member 1A	umls:C0011581	depressive disorder	Depressive disorders	5	5	ALL	1	3
7054	TH	tyrosine hydroxylase	umls:C1269683	major depressive disorder	Depressive disorders	4	4	ALL	1	9
6095	RORA	RAR-related orphan receptor A	umls:C0011581	depressive disorder	Depressive disorders	3	3	ALL	1	4
5367	PMCH	pro-melanin-concentrating hormone	umls:C0011581	depressive disorder	Depressive disorders	1	1	ALL	1	4
5173	PDYN	prodynorphin	umls:C0011581	depressive disorder	Depressive disorders	5	8	ALL	1	12
5021	OXTR	oxytocin receptor	umls:C0011581	depressive disorder	Depressive disorders	5	6	ALL	1	4
4862	NPAS2	neuronal PAS domain protein 2	umls:C0011581	depressive disorder	Depressive disorders	2	2	ALL	1	6
4843	NOS2	nitric oxide synthase 2, inducible	umls:C0011581	depressive disorder	Depressive disorders	5	5	ALL	1	2
4287	ATXN3	ataxin 3	umls:C0011581	depressive disorder	Depressive disorders	5	5	ALL	1	2
2847	MCHR1	melanin-concentrating hormone receptor 1	umls:C0011581	depressive disorder	Depressive disorders	5	5	ALL	1	5
1742	DLG4	discs, large homolog 4 (Drosophila)	umls:C1269683	major depressive disorder	Depressive disorders	4	4	ALL	1	7
1557	CYP2C19	cytochrome P450, family 2, subfamily C, polypeptide 19	umls:C0011581	depressive disorder	Depressive disorders	4	4	ALL	1	5
1408	CRY2	cryptochrome circadian clock 2	umls:C0011581	depressive disorder	Depressive disorders	4	4	ALL	1	4
1270	CNTF	ciliary neurotrophic factor	umls:C0011581	depressive disorder	Depressive disorders	4	4	ALL	1	3
775	CACNA1C	calcium channel, voltage-dependent, L type, alpha 1C subunit	umls:C0011581	depressive disorder	Depressive disorders	5	5	ALL	1	10
406	ARNTL	aryl hydrocarbon receptor nuclear translocator-like	umls:C0011581	depressive disorder	Depressive disorders	3	3	ALL	1	5
183	AGT	angiotensinogen (serpin peptidase inhibitor, clade A, member 8)	umls:C0011581	depressive disorder	Depressive disorders	5	7	ALL	1	3
116	ADCYAP1	adenylate cyclase activating polypeptide 1 (pituitary)	umls:C0011581	depressive disorder	Depressive disorders	4	4	ALL	1	4
84062	DTNBP1	dystrobrevin binding protein 1	umls:C0011581	depressive disorder	Depressive disorders	4	4	ALL	1	9
27445	PCLO	piccolo presynaptic cytomatrix protein	umls:C0011581	depressive disorder	Depressive disorders	5	6	ALL	1	5
10611	PDLIM5	PDZ and LIM domain 5	umls:C1269683	major depressive disorder	Depressive disorders	4	4	ALL	1	5
9607	CARTPT	CART prepropeptide	umls:C0011581	depressive disorder	Depressive disorders	4	4	ALL	1	8
9572	NR1D1	nuclear receptor subfamily 1, group D, member 1	umls:C0011581	depressive disorder	Depressive disorders	1	1	ALL	1	3
9456	HOMER1	homer homolog 1 (Drosophila)	umls:C0011581	depressive disorder	Depressive disorders	3	3	ALL	1	7
8914	TIMELESS	timeless circadian clock	umls:C0011581	depressive disorder	Depressive disorders	2	2	ALL	1	4
7425	VGF	VGF nerve growth factor inducible	umls:C0011581	depressive disorder	Depressive disorders	4	4	ALL	1	5
6853	SYN1	synapsin I	umls:C0011581	depressive disorder	Depressive disorders	4	4	ALL	1	3
5368	PNOC	prepronociceptin	umls:C0011581	depressive disorder	Depressive disorders	3	3	ALL	1	4
5179	PENK	proenkephalin	umls:C0011581	depressive disorder	Depressive disorders	4	4	ALL	1	5
5173	PDYN	prodynorphin	umls:C1269683	major depressive disorder	Depressive disorders	4	4	ALL	1	12
4986	OPRK1	opioid receptor, kappa 1	umls:C0011581	depressive disorder	Depressive disorders	5	5	ALL	1	8
4846	NOS3	nitric oxide synthase 3 (endothelial cell)	umls:C0011581	depressive disorder	Depressive disorders	4	4	ALL	1	3
4684	NCAM1	neural cell adhesion molecule 1	umls:C0011581	depressive disorder	Depressive disorders	4	4	ALL	1	10
4306	NR3C2	nuclear receptor subfamily 3, group C, member 2	umls:C1269683	major depressive disorder	Depressive disorders	4	4	ALL	1	8
4129	MAOB	monoamine oxidase B	umls:C0011581	depressive disorder	Depressive disorders	3	3	ALL	1	7
3620	IDO1	indoleamine 2,3-dioxygenase 1	umls:C0011581	depressive disorder	Depressive disorders	4	4	ALL	1	5
3606	IL18	interleukin 18	umls:C0011581	depressive disorder	Depressive disorders	3	3	ALL	1	4
3359	HTR3A	5-hydroxytryptamine (serotonin) receptor 3A, ionotropic	umls:C0011581	depressive disorder	Depressive disorders	4	4	ALL	1	11
3240	HP	haptoglobin	umls:C0011581	depressive disorder	Depressive disorders	3	3	ALL	1	6
3240	HP	haptoglobin	umls:C1269683	major depressive disorder	Depressive disorders	3	3	ALL	1	6
2903	GRIN2A	glutamate receptor, ionotropic, N-methyl D-aspartate 2A	umls:C0011581	depressive disorder	Depressive disorders	4	4	ALL	1	6
2896	GRN	granulin	umls:C0011581	depressive disorder	Depressive disorders	3	3	ALL	1	4
2894	GRID1	glutamate receptor, ionotropic, delta 1	umls:C0011581	depressive disorder	Depressive disorders	3	3	ALL	1	4
2892	GRIA3	glutamate receptor, ionotropic, AMPA 3	umls:C0011581	depressive disorder	Depressive disorders	3	3	ALL	1	4
2784	GNB3	guanine nucleotide binding protein (G protein), beta polypeptide 3	umls:C0011581	depressive disorder	Depressive disorders	5	6	ALL	1	8
2688	GH1	growth hormone 1	umls:C0011581	depressive disorder	Depressive disorders	3	3	ALL	1	3
2670	GFAP	glial fibrillary acidic protein	umls:C0011581	depressive disorder	Depressive disorders	3	3	ALL	1	7
2571	GAD1	glutamate decarboxylase 1 (brain, 67kDa)	umls:C0011581	depressive disorder	Depressive disorders	4	4	ALL	1	7
2260	FGFR1	fibroblast growth factor receptor 1	umls:C1269683	major depressive disorder	Depressive disorders	3	3	ALL	1	5
1741	DLG3	discs, large homolog 3 (Drosophila)	umls:C1269683	major depressive disorder	Depressive disorders	3	3	ALL	1	5
1557	CYP2C19	cytochrome P450, family 2, subfamily C, polypeptide 19	umls:C1269683	major depressive disorder	Depressive disorders	5	5	ALL	1	5
1407	CRY1	cryptochrome circadian clock 1	umls:C0011581	depressive disorder	Depressive disorders	2	2	ALL	1	4
1268	CNR1	cannabinoid receptor 1 (brain)	umls:C1269683	major depressive disorder	Depressive disorders	4	4	ALL	1	7
1137	CHRNA4	cholinergic receptor, nicotinic, alpha 4 (neuronal)	umls:C0011581	depressive disorder	Depressive disorders	3	3	ALL	1	6
100303453	TSNAX-DISC1	TSNAX-DISC1 readthrough (NMD candidate)	umls:C1269683	major depressive disorder	Depressive disorders	2	2	ALL	1	6
348980	HCN1	hyperpolarization activated cyclic nucleotide gated potassium channel 1	umls:C0011581	depressive disorder	Depressive disorders	2	2	ALL	1	2
80114	BICC1	BicC family RNA binding protein 1	umls:C0011581	depressive disorder	Depressive disorders	2	2	ALL	1	2
23286	WWC1	WW and C2 domain containing 1	umls:C0011581	depressive disorder	Depressive disorders	1	1	ALL	1	4
9968	MED12	mediator complex subunit 12	umls:C0011581	depressive disorder	Depressive disorders	2	2	ALL	1	7
9048	ARTN	artemin	umls:C1269683	major depressive disorder	Depressive disorders	4	4	ALL	1	5
8564	KMO	kynurenine 3-monooxygenase (kynurenine 3-hydroxylase)	umls:C1269683	major depressive disorder	Depressive disorders	2	2	ALL	1	4
7466	WFS1	Wolfram syndrome 1 (wolframin)	umls:C0011581	depressive disorder	Depressive disorders	3	3	ALL	1	5
7349	UCN	urocortin	umls:C0011581	depressive disorder	Depressive disorders	2	2	ALL	1	2
7133	TNFRSF1B	tumor necrosis factor receptor superfamily, member 1B	umls:C0011581	depressive disorder	Depressive disorders	4	4	ALL	1	4
6532	SLC6A4	solute carrier family 6 (neurotransmitter transporter), member 4	umls:C2063866	depressive disorder, treatment-resistant	Depressive disorders	3	3	ALL	1	26
6529	SLC6A1	solute carrier family 6 (neurotransmitter transporter), member 1	umls:C0011581	depressive disorder	Depressive disorders	2	2	ALL	1	3
6506	SLC1A2	solute carrier family 1 (glial high affinity glutamate transporter), member 2	umls:C0011581	depressive disorder	Depressive disorders	3	3	ALL	1	6
5879	RAC1	ras-related C3 botulinum toxin substrate 1 (rho family, small GTP binding protein Rac1)	umls:C0011581	depressive disorder	Depressive disorders	2	2	ALL	1	2
5697	PYY	peptide YY	umls:C0011581	depressive disorder	Depressive disorders	2	2	ALL	1	2
5599	MAPK8	mitogen-activated protein kinase 8	umls:C0011581	depressive disorder	Depressive disorders	2	2	ALL	1	3
5144	PDE4D	phosphodiesterase 4D, cAMP-specific	umls:C0011581	depressive disorder	Depressive disorders	3	3	ALL	1	3
5021	OXTR	oxytocin receptor	umls:C1269683	major depressive disorder	Depressive disorders	2	2	ALL	1	4
5020	OXT	oxytocin/neurophysin I prepropeptide	umls:C1269683	major depressive disorder	Depressive disorders	3	3	ALL	1	7
4988	OPRM1	opioid receptor, mu 1	umls:C0011581	depressive disorder	Depressive disorders	4	4	ALL	1	12
4916	NTRK3	neurotrophic tyrosine kinase, receptor, type 3	umls:C1269683	major depressive disorder	Depressive disorders	2	2	ALL	1	4
4804	NGFR	nerve growth factor receptor	umls:C0011581	depressive disorder	Depressive disorders	2	2	ALL	1	3
4747	NEFL	neurofilament, light polypeptide	umls:C1269683	major depressive disorder	Depressive disorders	2	2	ALL	1	4
4548	MTR	5-methyltetrahydrofolate-homocysteine methyltransferase	umls:C0011581	depressive disorder	Depressive disorders	2	2	ALL	1	6
4129	MAOB	monoamine oxidase B	umls:C1269683	major depressive disorder	Depressive disorders	2	2	ALL	1	7
3925	STMN1	stathmin 1	umls:C0011581	depressive disorder	Depressive disorders	3	3	ALL	1	2
3763	KCNJ6	potassium channel, inwardly rectifying subfamily J, member 6	umls:C0011581	depressive disorder	Depressive disorders	2	2	ALL	1	3
3576	CXCL8	chemokine (C-X-C motif) ligand 8	umls:C0011581	depressive disorder	Depressive disorders	4	4	ALL	1	7
3360	HTR4	5-hydroxytryptamine (serotonin) receptor 4, G protein-coupled	umls:C0011581	depressive disorder	Depressive disorders	4	4	ALL	1	7
3084	NRG1	neuregulin 1	umls:C0011581	depressive disorder	Depressive disorders	2	2	ALL	1	6
3061	HCRTR1	hypocretin (orexin) receptor 1	umls:C0011581	depressive disorder	Depressive disorders	2	2	ALL	1	4
2996	GYPE	glycophorin E (MNS blood group)	umls:C0011581	depressive disorder	Depressive disorders	2	2	ALL	1	2
2944	GSTM1	glutathione S-transferase mu 1	umls:C0011581	depressive disorder	Depressive disorders	4	4	ALL	1	6
2670	GFAP	glial fibrillary acidic protein	umls:C1269683	major depressive disorder	Depressive disorders	2	2	ALL	1	7
2263	FGFR2	fibroblast growth factor receptor 2	umls:C0011581	depressive disorder	Depressive disorders	2	2	ALL	1	6
1843	DUSP1	dual specificity phosphatase 1	umls:C0011581	depressive disorder	Depressive disorders	5	5	ALL	1	2
1812	DRD1	dopamine receptor D1	umls:C0011581	depressive disorder	Depressive disorders	3	3	ALL	1	6
1621	DBH	dopamine beta-hydroxylase (dopamine beta-monooxygenase)	umls:C1269683	major depressive disorder	Depressive disorders	3	3	ALL	1	9
1493	CTLA4	cytotoxic T-lymphocyte-associated protein 4	umls:C1269683	major depressive disorder	Depressive disorders	2	2	ALL	1	4
1103	CHAT	choline O-acetyltransferase	umls:C0011581	depressive disorder	Depressive disorders	2	2	ALL	1	4
1029	CDKN2A	cyclin-dependent kinase inhibitor 2A	umls:C0011581	depressive disorder	Depressive disorders	3	3	ALL	1	4
351	APP	amyloid beta (A4) precursor protein	umls:C0011581	depressive disorder	Depressive disorders	5	5	ALL	1	4
317	APAF1	apoptotic peptidase activating factor 1	umls:C1269683	major depressive disorder	Depressive disorders	2	2	ALL	1	2
113	ADCY7	adenylate cyclase 7	umls:C0011581	depressive disorder	Depressive disorders	2	2	ALL	1	6
113	ADCY7	adenylate cyclase 7	umls:C1269683	major depressive disorder	Depressive disorders	2	2	ALL	1	6
594857	NPS	neuropeptide S	umls:C0011581	depressive disorder	Depressive disorders	1	1	ALL	1	4
387129	NPSR1	neuropeptide S receptor 1	umls:C0011581	depressive disorder	Depressive disorders	1	1	ALL	1	4
326625	MMAB	methylmalonic aciduria (cobalamin deficiency) cblB type	umls:C0011581	depressive disorder	Depressive disorders	1	1	ALL	1	1
319100	TAAR6	trace amine associated receptor 6	umls:C0011581	depressive disorder	Depressive disorders	1	1	ALL	1	2
282706	DAOA-AS1	DAOA antisense RNA 1	umls:C0011581	depressive disorder	Depressive disorders	1	1	ALL	1	4
267012	DAOA	D-amino acid oxidase activator	umls:C0011581	depressive disorder	Depressive disorders	2	2	ALL	1	7
255239	ANKK1	ankyrin repeat and kinase domain containing 1	umls:C0011581	depressive disorder	Depressive disorders	2	2	ALL	1	9
125958	OR7D4	olfactory receptor, family 7, subfamily D, member 4	umls:C0011581	depressive disorder	Depressive disorders	1	1	ALL	1	2
114784	CSMD2	CUB and Sushi multiple domains 2	umls:C0011581	depressive disorder	Depressive disorders	1	1	ALL	1	3
84152	PPP1R1B	protein phosphatase 1, regulatory (inhibitor) subunit 1B	umls:C0011581	depressive disorder	Depressive disorders	1	1	ALL	1	5
79068	FTO	fat mass and obesity associated	umls:C0011581	depressive disorder	Depressive disorders	3	3	ALL	1	4
79053	ALG8	ALG8, alpha-1,3-glucosyltransferase	umls:C0011581	depressive disorder	Depressive disorders	1	1	ALL	1	1
64854	USP46	ubiquitin specific peptidase 46	umls:C1269683	major depressive disorder	Depressive disorders	1	1	ALL	1	3
64077	LHPP	phospholysine phosphohistidine inorganic pyrophosphate phosphatase	umls:C1269683	major depressive disorder	Depressive disorders	2	2	ALL	1	2
63891	RNF123	ring finger protein 123	umls:C0011581	depressive disorder	Depressive disorders	2	2	ALL	1	2
55315	SLC29A3	solute carrier family 29 (equilibrative nucleoside transporter), member 3	umls:C0011581	depressive disorder	Depressive disorders	1	1	ALL	1	2
54738	FEV	FEV (ETS oncogene family)	umls:C0011581	depressive disorder	Depressive disorders	1	1	ALL	1	3
54487	DGCR8	DGCR8 microprocessor complex subunit	umls:C0011581	depressive disorder	Depressive disorders	1	1	ALL	1	5
53919	SLCO1C1	solute carrier organic anion transporter family, member 1C1	umls:C0011581	depressive disorder	Depressive disorders	1	1	ALL	1	2
51593	SRRT	serrate, RNA effector molecule	umls:C1269683	major depressive disorder	Depressive disorders	1	1	ALL	1	3
51555	PEX5L	peroxisomal biogenesis factor 5-like	umls:C0011581	depressive disorder	Depressive disorders	1	1	ALL	1	2
50863	NTM	neurotrimin	umls:C1269683	major depressive disorder	Depressive disorders	1	1	ALL	1	2
27121	DKK4	dickkopf WNT signaling pathway inhibitor 4	umls:C0011581	depressive disorder	Depressive disorders	1	1	ALL	1	4
26523	AGO1	argonaute RISC catalytic component 1	umls:C0011581	depressive disorder	Depressive disorders	1	1	ALL	1	3
26281	FGF20	fibroblast growth factor 20	umls:C0011581	depressive disorder	Depressive disorders	1	1	ALL	1	3
25890	ABI3BP	ABI family, member 3 (NESH) binding protein	umls:C1269683	major depressive disorder	Depressive disorders	1	1	ALL	1	2
23236	PLCB1	phospholipase C, beta 1 (phosphoinositide-specific)	umls:C1269683	major depressive disorder	Depressive disorders	1	1	ALL	1	3
10815	CPLX1	complexin 1	umls:C0011581	depressive disorder	Depressive disorders	1	1	ALL	1	2
10814	CPLX2	complexin 2	umls:C0011581	depressive disorder	Depressive disorders	1	1	ALL	1	2
10522	DEAF1	DEAF1 transcription factor	umls:C0011581	depressive disorder	Depressive disorders	4	4	ALL	1	4
10193	RNF41	ring finger protein 41, E3 ubiquitin protein ligase	umls:C1269683	major depressive disorder	Depressive disorders	1	1	ALL	1	3
10014	HDAC5	histone deacetylase 5	umls:C0011581	depressive disorder	Depressive disorders	2	2	ALL	1	4
10014	HDAC5	histone deacetylase 5	umls:C1269683	major depressive disorder	Depressive disorders	1	1	ALL	1	4
10013	HDAC6	histone deacetylase 6	umls:C0011581	depressive disorder	Depressive disorders	1	1	ALL	1	2
9771	RAPGEF5	Rap guanine nucleotide exchange factor (GEF) 5	umls:C1269683	major depressive disorder	Depressive disorders	1	1	ALL	1	6
9734	HDAC9	histone deacetylase 9	umls:C0011581	depressive disorder	Depressive disorders	1	1	ALL	1	4
9639	ARHGEF10	Rho guanine nucleotide exchange factor (GEF) 10	umls:C0011581	depressive disorder	Depressive disorders	1	1	ALL	1	3
9632	SEC24C	SEC24 family member C	umls:C1269683	major depressive disorder	Depressive disorders	1	1	ALL	1	3
9456	HOMER1	homer homolog 1 (Drosophila)	umls:C1269683	major depressive disorder	Depressive disorders	1	1	ALL	1	7
9378	NRXN1	neurexin 1	umls:C0011581	depressive disorder	Depressive disorders	1	1	ALL	1	3
9211	LGI1	leucine-rich, glioma inactivated 1	umls:C0011581	depressive disorder	Depressive disorders	1	1	ALL	1	2
9177	HTR3B	5-hydroxytryptamine (serotonin) receptor 3B, ionotropic	umls:C0011581	depressive disorder	Depressive disorders	1	1	ALL	1	7
9095	TBX19	T-box 19	umls:C0011581	depressive disorder	Depressive disorders	1	1	ALL	1	2
8988	HSPB3	heat shock 27kDa protein 3	umls:C0011581	depressive disorder	Depressive disorders	1	1	ALL	1	1
8973	CHRNA6	cholinergic receptor, nicotinic, alpha 6 (neuronal)	umls:C0011581	depressive disorder	Depressive disorders	1	1	ALL	1	4
8910	SGCE	sarcoglycan, epsilon	umls:C0011581	depressive disorder	Depressive disorders	1	1	ALL	1	3
8842	PROM1	prominin 1	umls:C1269683	major depressive disorder	Depressive disorders	1	1	ALL	1	2
8822	FGF17	fibroblast growth factor 17	umls:C0011581	depressive disorder	Depressive disorders	1	1	ALL	1	3
7905	REEP5	receptor accessory protein 5	umls:C1269683	major depressive disorder	Depressive disorders	1	1	ALL	1	2
7422	VEGFA	vascular endothelial growth factor A	umls:C2063866	depressive disorder, treatment-resistant	Depressive disorders	1	1	ALL	1	8
7088	TLE1	transducin-like enhancer of split 1 (E(sp1) homolog, Drosophila)	umls:C0011581	depressive disorder	Depressive disorders	1	1	ALL	1	2
6755	SSTR5	somatostatin receptor 5	umls:C1269683	major depressive disorder	Depressive disorders	1	1	ALL	1	3
6715	SRD5A1	steroid-5-alpha-reductase, alpha polypeptide 1 (3-oxo-5 alpha-steroid delta 4-dehydrogenase alpha 1)	umls:C0011581	depressive disorder	Depressive disorders	1	1	ALL	1	6
6648	SOD2	superoxide dismutase 2, mitochondrial	umls:C0011581	depressive disorder	Depressive disorders	1	1	ALL	1	5
6570	SLC18A1	solute carrier family 18 (vesicular monoamine transporter), member 1	umls:C0011581	depressive disorder	Depressive disorders	1	1	ALL	1	4
6540	SLC6A13	solute carrier family 6 (neurotransmitter transporter), member 13	umls:C1269683	major depressive disorder	Depressive disorders	1	1	ALL	1	4
6530	SLC6A2	solute carrier family 6 (neurotransmitter transporter), member 2	umls:C2063866	depressive disorder, treatment-resistant	Depressive disorders	2	2	ALL	1	10
6505	SLC1A1	solute carrier family 1 (neuronal/epithelial high affinity glutamate transporter, system Xag), member 1	umls:C0011581	depressive disorder	Depressive disorders	1	1	ALL	1	3
6422	SFRP1	secreted frizzled-related protein 1	umls:C0011581	depressive disorder	Depressive disorders	1	1	ALL	1	3
5999	RGS4	regulator of G-protein signaling 4	umls:C2063866	depressive disorder, treatment-resistant	Depressive disorders	1	1	ALL	1	3
5978	REST	RE1-silencing transcription factor	umls:C1269683	major depressive disorder	Depressive disorders	1	1	ALL	1	3
5743	PTGS2	prostaglandin-endoperoxide synthase 2 (prostaglandin G/H synthase and cyclooxygenase)	umls:C1269683	major depressive disorder	Depressive disorders	2	2	ALL	1	7
5584	PRKCI	protein kinase C, iota	umls:C0011581	depressive disorder	Depressive disorders	1	1	ALL	1	3
5579	PRKCB	protein kinase C, beta	umls:C1269683	major depressive disorder	Depressive disorders	1	1	ALL	1	2
5533	PPP3CC	protein phosphatase 3, catalytic subunit, gamma isozyme	umls:C0011581	depressive disorder	Depressive disorders	1	1	ALL	1	6
5153	PDE1B	phosphodiesterase 1B, calmodulin-dependent	umls:C0011581	depressive disorder	Depressive disorders	1	1	ALL	1	2
4939	OAS2	2'-5'-oligoadenylate synthetase 2, 69/71kDa	umls:C0011581	depressive disorder	Depressive disorders	1	1	ALL	1	5
4939	OAS2	2'-5'-oligoadenylate synthetase 2, 69/71kDa	umls:C1269683	major depressive disorder	Depressive disorders	1	1	ALL	1	5
4922	NTS	neurotensin	umls:C0011581	depressive disorder	Depressive disorders	1	1	ALL	1	5
4741	NEFM	neurofilament, medium polypeptide	umls:C0011581	depressive disorder	Depressive disorders	1	1	ALL	1	3
4729	NDUFV2	NADH dehydrogenase (ubiquinone) flavoprotein 2, 24kDa	umls:C1269683	major depressive disorder	Depressive disorders	1	1	ALL	1	3
4723	NDUFV1	NADH dehydrogenase (ubiquinone) flavoprotein 1, 51kDa	umls:C1269683	major depressive disorder	Depressive disorders	1	1	ALL	1	4
4684	NCAM1	neural cell adhesion molecule 1	umls:C1269683	major depressive disorder	Depressive disorders	1	1	ALL	1	10
4160	MC4R	melanocortin 4 receptor	umls:C0011581	depressive disorder	Depressive disorders	1	1	ALL	1	4
4157	MC1R	melanocortin 1 receptor (alpha melanocyte stimulating hormone receptor)	umls:C0011581	depressive disorder	Depressive disorders	1	1	ALL	1	2
4133	MAP2	microtubule-associated protein 2	umls:C1269683	major depressive disorder	Depressive disorders	1	1	ALL	1	5
4128	MAOA	monoamine oxidase A	umls:C2063866	depressive disorder, treatment-resistant	Depressive disorders	1	1	ALL	1	16
4074	M6PR	mannose-6-phosphate receptor (cation dependent)	umls:C0011581	depressive disorder	Depressive disorders	1	1	ALL	1	4
4074	M6PR	mannose-6-phosphate receptor (cation dependent)	umls:C1269683	major depressive disorder	Depressive disorders	1	1	ALL	1	4
4048	LTA4H	leukotriene A4 hydrolase	umls:C0011581	depressive disorder	Depressive disorders	1	1	ALL	1	2
3976	LIF	leukemia inhibitory factor	umls:C0011581	depressive disorder	Depressive disorders	1	1	ALL	1	3
3952	LEP	leptin	umls:C1269683	major depressive disorder	Depressive disorders	1	1	ALL	1	10
3839	KPNA3	karyopherin alpha 3 (importin alpha 4)	umls:C1269683	major depressive disorder	Depressive disorders	1	1	ALL	1	4
3791	KDR	kinase insert domain receptor	umls:C1269683	major depressive disorder	Depressive disorders	1	1	ALL	1	2
3613	IMPA2	inositol(myo)-1(or 4)-monophosphatase 2	umls:C0011581	depressive disorder	Depressive disorders	1	1	ALL	1	5
3570	IL6R	interleukin 6 receptor	umls:C0011581	depressive disorder	Depressive disorders	1	1	ALL	1	2
3352	HTR1D	5-hydroxytryptamine (serotonin) receptor 1D, G protein-coupled	umls:C0011581	depressive disorder	Depressive disorders	2	2	ALL	1	2
3297	HSF1	heat shock transcription factor 1	umls:C0011581	depressive disorder	Depressive disorders	1	1	ALL	1	2
3290	HSD11B1	hydroxysteroid (11-beta) dehydrogenase 1	umls:C0011581	depressive disorder	Depressive disorders	1	1	ALL	1	2
3064	HTT	huntingtin	umls:C0011581	depressive disorder	Depressive disorders	4	4	ALL	1	3
2973	GTS	Gilles de la Tourette syndrome	umls:C0011581	depressive disorder	Depressive disorders	1	1	ALL	1	2
2952	GSTT1	glutathione S-transferase theta 1	umls:C0011581	depressive disorder	Depressive disorders	1	1	ALL	1	4
2925	GRPR	gastrin-releasing peptide receptor	umls:C0011581	depressive disorder	Depressive disorders	1	1	ALL	1	2
2900	GRIK4	glutamate receptor, ionotropic, kainate 4	umls:C1269683	major depressive disorder	Depressive disorders	1	1	ALL	1	7
2899	GRIK3	glutamate receptor, ionotropic, kainate 3	umls:C0011581	depressive disorder	Depressive disorders	1	1	ALL	1	7
2876	GPX1	glutathione peroxidase 1	umls:C0011581	depressive disorder	Depressive disorders	1	1	ALL	1	4
2752	GLUL	glutamate-ammonia ligase	umls:C0011581	depressive disorder	Depressive disorders	1	1	ALL	1	7
2596	GAP43	growth associated protein 43	umls:C0011581	depressive disorder	Depressive disorders	1	1	ALL	1	7
2559	GABRA6	gamma-aminobutyric acid (GABA) A receptor, alpha 6	umls:C0011581	depressive disorder	Depressive disorders	1	1	ALL	1	4
2556	GABRA3	gamma-aminobutyric acid (GABA) A receptor, alpha 3	umls:C0011581	depressive disorder	Depressive disorders	1	1	ALL	1	3
2346	FOLH1	folate hydrolase (prostate-specific membrane antigen) 1	umls:C0011581	depressive disorder	Depressive disorders	1	1	ALL	1	3
1960	EGR3	early growth response 3	umls:C0011581	depressive disorder	Depressive disorders	1	1	ALL	1	4
1848	DUSP6	dual specificity phosphatase 6	umls:C0011581	depressive disorder	Depressive disorders	1	1	ALL	1	5
1846	DUSP4	dual specificity phosphatase 4	umls:C0011581	depressive disorder	Depressive disorders	2	2	ALL	1	2
1808	DPYSL2	dihydropyrimidinase-like 2	umls:C0011581	depressive disorder	Depressive disorders	1	1	ALL	1	5
1803	DPP4	dipeptidyl-peptidase 4	umls:C0011581	depressive disorder	Depressive disorders	2	2	ALL	1	2
1742	DLG4	discs, large homolog 4 (Drosophila)	umls:C0011581	depressive disorder	Depressive disorders	1	1	ALL	1	7
1740	DLG2	discs, large homolog 2 (Drosophila)	umls:C1269683	major depressive disorder	Depressive disorders	1	1	ALL	1	5
1607	DGKB	diacylglycerol kinase, beta 90kDa	umls:C0011581	depressive disorder	Depressive disorders	1	1	ALL	1	3
1240	CMKLR1	chemokine-like receptor 1	umls:C0011581	depressive disorder	Depressive disorders	1	1	ALL	1	2
1142	CHRNB3	cholinergic receptor, nicotinic, beta 3 (neuronal)	umls:C0011581	depressive disorder	Depressive disorders	1	1	ALL	1	6
1135	CHRNA2	cholinergic receptor, nicotinic, alpha 2 (neuronal)	umls:C0011581	depressive disorder	Depressive disorders	1	1	ALL	1	3
1029	CDKN2A	cyclin-dependent kinase inhibitor 2A	umls:C1269683	major depressive disorder	Depressive disorders	2	2	ALL	1	4
1012	CDH13	cadherin 13	umls:C0011581	depressive disorder	Depressive disorders	1	1	ALL	1	3
947	CD34	CD34 molecule	umls:C1269683	major depressive disorder	Depressive disorders	1	1	ALL	1	4
866	SERPINA6	serpin peptidase inhibitor, clade A (alpha-1 antiproteinase, antitrypsin), member 6	umls:C0011581	depressive disorder	Depressive disorders	1	1	ALL	1	2
815	CAMK2A	calcium/calmodulin-dependent protein kinase II alpha	umls:C0011581	depressive disorder	Depressive disorders	1	1	ALL	1	6
815	CAMK2A	calcium/calmodulin-dependent protein kinase II alpha	umls:C1269683	major depressive disorder	Depressive disorders	1	1	ALL	1	6
573	BAG1	BCL2-associated athanogene	umls:C0011581	depressive disorder	Depressive disorders	1	1	ALL	1	4
488	ATP2A2	ATPase, Ca++ transporting, cardiac muscle, slow twitch 2	umls:C0011581	depressive disorder	Depressive disorders	2	2	ALL	1	5
478	ATP1A3	ATPase, Na+/K+ transporting, alpha 3 polypeptide	umls:C0011581	depressive disorder	Depressive disorders	1	1	ALL	1	4
468	ATF4	activating transcription factor 4	umls:C0011581	depressive disorder	Depressive disorders	1	1	ALL	1	4
467	ATF3	activating transcription factor 3	umls:C0011581	depressive disorder	Depressive disorders	1	1	ALL	1	2
438	ASMT	acetylserotonin O-methyltransferase	umls:C0011581	depressive disorder	Depressive disorders	2	2	ALL	1	3
410	ARSA	arylsulfatase A	umls:C1269683	major depressive disorder	Depressive disorders	1	1	ALL	1	3
409	ARRB2	arrestin, beta 2	umls:C0011581	depressive disorder	Depressive disorders	1	1	ALL	1	6
361	AQP4	aquaporin 4	umls:C0011581	depressive disorder	Depressive disorders	1	1	ALL	1	5
353	APRT	adenine phosphoribosyltransferase	umls:C1269683	major depressive disorder	Depressive disorders	1	1	ALL	1	4
238	ALK	anaplastic lymphoma receptor tyrosine kinase	umls:C0011581	depressive disorder	Depressive disorders	1	1	ALL	1	4
156	ADRBK1	adrenergic, beta, receptor kinase 1	umls:C0011581	depressive disorder	Depressive disorders	1	1	ALL	1	3
153	ADRB1	adrenoceptor beta 1	umls:C0011581	depressive disorder	Depressive disorders	2	2	ALL	1	3
117	ADCYAP1R1	adenylate cyclase activating polypeptide 1 (pituitary) receptor type I	umls:C0011581	depressive disorder	Depressive disorders	1	1	ALL	1	3
114	ADCY8	adenylate cyclase 8 (brain)	umls:C0011581	depressive disorder	Depressive disorders	1	1	ALL	1	4
111	ADCY5	adenylate cyclase 5	umls:C0011581	depressive disorder	Depressive disorders	2	2	ALL	1	5
111	ADCY5	adenylate cyclase 5	umls:C1269683	major depressive disorder	Depressive disorders	1	1	ALL	1	5
52	ACP1	acid phosphatase 1, soluble	umls:C1269683	major depressive disorder	Depressive disorders	1	1	ALL	1	3
15	AANAT	aralkylamine N-acetyltransferase	umls:C0011581	depressive disorder	Depressive disorders	1	1	ALL	1	3
2	A2M	alpha-2-macroglobulin	umls:C0011581	depressive disorder	Depressive disorders	2	2	ALL	1	2
10452	TOMM40	translocase of outer mitochondrial membrane 40 homolog (yeast)	umls:C1269683	major depressive disorder	Depressive disorders	1	1	ALL	1	4
10963	STIP1	stress-induced phosphoprotein 1	umls:C0011581	depressive disorder	Depressive disorders	1	1	ALL	1	1
145270	PRIMA1	proline rich membrane anchor 1	umls:C1269683	major depressive disorder	Depressive disorders	1	1	ALL	1	2
166752	FREM3	FRAS1 related extracellular matrix 3	umls:C1269683	major depressive disorder	Depressive disorders	1	1	ALL	1	2
2028	ENPEP	glutamyl aminopeptidase (aminopeptidase A)	umls:C1269683	major depressive disorder	Depressive disorders	1	1	ALL	1	2
23040	MYT1L	myelin transcription factor 1-like	umls:C1269683	major depressive disorder	Depressive disorders	1	2	ALL	1	4
290	ANPEP	alanyl (membrane) aminopeptidase	umls:C1269683	major depressive disorder	Depressive disorders	1	2	ALL	1	3
60675	PROK2	prokineticin 2	umls:C1269683	major depressive disorder	Depressive disorders	2	4	ALL	1	3
7008	TEF	thyrotrophic embryonic factor	umls:C1269683	major depressive disorder	Depressive disorders	1	1	ALL	1	2
847	CAT	catalase	umls:C1269683	major depressive disorder	Depressive disorders	1	1	ALL	1	3
8811	GALR2	galanin receptor 2	umls:C0011581	depressive disorder	Depressive disorders	2	4	ALL	1	5
8811	GALR2	galanin receptor 2	umls:C1269683	major depressive disorder	Depressive disorders	1	1	ALL	1	5
886	CCKAR	cholecystokinin A receptor	umls:C1269683	major depressive disorder	Depressive disorders	1	1	ALL	1	7
93986	FOXP2	forkhead box P2	umls:C1269683	major depressive disorder	Depressive disorders	1	1	ALL	1	4
9641	IKBKE	inhibitor of kappa light polypeptide gene enhancer in B-cells, kinase epsilon	umls:C1269683	major depressive disorder	Depressive disorders	1	1	ALL	1	2
100302259	MIR1202	microRNA 1202	umls:C1269683	major depressive disorder	Depressive disorders	1	2	ALL	1	2
116285	ACSM1	acyl-CoA synthetase medium-chain family member 1	umls:C1269683	major depressive disorder	Depressive disorders	1	1	ALL	1	3
1501	CTNND2	catenin (cadherin-associated protein), delta 2	umls:C1269683	major depressive disorder	Depressive disorders	1	1	ALL	1	4
202333	CMYA5	cardiomyopathy associated 5	umls:C1269683	major depressive disorder	Depressive disorders	1	1	ALL	1	3
27022	FOXD3	forkhead box D3	umls:C1269683	major depressive disorder	Depressive disorders	1	1	ALL	1	2
3559	IL2RA	interleukin 2 receptor, alpha	umls:C1269683	major depressive disorder	Depressive disorders	1	2	ALL	1	2
4035	LRP1	low density lipoprotein receptor-related protein 1	umls:C1269683	major depressive disorder	Depressive disorders	1	1	ALL	1	2
50940	PDE11A	phosphodiesterase 11A	umls:C1269683	major depressive disorder	Depressive disorders	1	1	ALL	1	2
5309	PITX3	paired-like homeodomain 3	umls:C0011581	depressive disorder	Depressive disorders	1	1	ALL	1	4
6369	CCL24	chemokine (C-C motif) ligand 24	umls:C1269683	major depressive disorder	Depressive disorders	1	1	ALL	1	2
114131	UCN3	urocortin 3	umls:C1269683	major depressive disorder	Depressive disorders	1	1	ALL	1	2
1975	EIF4B	eukaryotic translation initiation factor 4B	umls:C1269683	major depressive disorder	Depressive disorders	1	1	ALL	1	2
2288	FKBP4	FK506 binding protein 4, 59kDa	umls:C1269683	major depressive disorder	Depressive disorders	3	3	ALL	0.667	2
2475	MTOR	mechanistic target of rapamycin (serine/threonine kinase)	umls:C1269683	major depressive disorder	Depressive disorders	2	2	ALL	1	3
2551	GABPA	GA binding protein transcription factor, alpha subunit 60kDa	umls:C0011581	depressive disorder	Depressive disorders	1	1	ALL	1	3
26047	CNTNAP2	contactin associated protein-like 2	umls:C1269683	major depressive disorder	Depressive disorders	1	1	ALL	1	4
3439	IFNA1	interferon, alpha 1	umls:C1269683	major depressive disorder	Depressive disorders	1	1	ALL	1	4
50604	IL20	interleukin 20	umls:C1269683	major depressive disorder	Depressive disorders	1	1	ALL	1	2
5074	PAWR	PRKC, apoptosis, WT1, regulator	umls:C1269683	major depressive disorder	Depressive disorders	2	2	ALL	0.5	7
5209	PFKFB3	6-phosphofructo-2-kinase/fructose-2,6-biphosphatase 3	umls:C1269683	major depressive disorder	Depressive disorders	1	1	ALL	1	5
5320	PLA2G2A	phospholipase A2, group IIA (platelets, synovial fluid)	umls:C0349218	recurrent depressive disorder, unspecified	Depressive disorders	1	1	ALL	1	4
5320	PLA2G2A	phospholipase A2, group IIA (platelets, synovial fluid)	umls:C0011581	depressive disorder	Depressive disorders	1	3	ALL	1	4
540	ATP7B	ATPase, Cu++ transporting, beta polypeptide	umls:C1269683	major depressive disorder	Depressive disorders	1	1	ALL	1	2
551	AVP	arginine vasopressin	umls:C1269683	major depressive disorder	Depressive disorders	1	3	ALL	1	8
5607	MAP2K5	mitogen-activated protein kinase kinase 5	umls:C0011581	depressive disorder	Depressive disorders	1	1	ALL	1	1
56267	CCBL2	cysteine conjugate-beta lyase 2	umls:C1269683	major depressive disorder	Depressive disorders	1	1	ALL	1	3
5801	PTPRR	protein tyrosine phosphatase, receptor type, R	umls:C1269683	major depressive disorder	Depressive disorders	1	1	ALL	1	2
613	BCR	breakpoint cluster region	umls:C1269683	major depressive disorder	Depressive disorders	1	1	ALL	1	3
65059	RAPH1	Ras association (RalGDS/AF-6) and pleckstrin homology domains 1	umls:C1269683	major depressive disorder	Depressive disorders	1	1	ALL	1	2
655	BMP7	bone morphogenetic protein 7	umls:C1269683	major depressive disorder	Depressive disorders	1	1	ALL	1	2
6774	STAT3	signal transducer and activator of transcription 3 (acute-phase response factor)	umls:C0011581	depressive disorder	Depressive disorders	1	3	ALL	1	1
7015	TERT	telomerase reverse transcriptase	umls:C1269683	major depressive disorder	Depressive disorders	1	2	ALL	1	2
7040	TGFB1	transforming growth factor, beta 1	umls:C0011581	depressive disorder	Depressive disorders	1	3	ALL	1	8
7704	ZBTB16	zinc finger and BTB domain containing 16	umls:C1269683	major depressive disorder	Depressive disorders	1	1	ALL	1	2
10270	AKAP8	A kinase (PRKA) anchor protein 8	umls:C1269683	major depressive disorder	Depressive disorders	1	1	ALL	1	2
1401	CRP	C-reactive protein, pentraxin-related	umls:C1269683	major depressive disorder	Depressive disorders	2	2	ALL	1	4
140947	DCANP1	dendritic cell-associated nuclear protein	umls:C1269683	major depressive disorder	Depressive disorders	3	3	ALL	0.667	3
140947	DCANP1	dendritic cell-associated nuclear protein	umls:C0011581	depressive disorder	Depressive disorders	1	1	ALL	1	3
1950	EGF	epidermal growth factor	umls:C1269683	major depressive disorder	Depressive disorders	1	2	ALL	1	4
1956	EGFR	epidermal growth factor receptor	umls:C1269683	major depressive disorder	Depressive disorders	1	2	ALL	1	5
27136	MORC1	MORC family CW-type zinc finger 1	umls:C1269683	major depressive disorder	Depressive disorders	1	1	ALL	1	2
2915	GRM5	glutamate receptor, metabotropic 5	umls:C1269683	major depressive disorder	Depressive disorders	3	4	ALL	1	4
30009	TBX21	T-box 21	umls:C1269683	major depressive disorder	Depressive disorders	1	1	ALL	1	2
5116	PCNT	pericentrin	umls:C1269683	major depressive disorder	Depressive disorders	2	2	ALL	1	6
51291	GMIP	GEM interacting protein	umls:C1269683	major depressive disorder	Depressive disorders	1	1	ALL	1	2
5604	MAP2K1	mitogen-activated protein kinase kinase 1	umls:C2063866	depressive disorder, treatment-resistant	Depressive disorders	1	1	ALL	1	3
5604	MAP2K1	mitogen-activated protein kinase kinase 1	umls:C1269683	major depressive disorder	Depressive disorders	1	1	ALL	1	3
607	BCL9	B-cell CLL/lymphoma 9	umls:C1269683	major depressive disorder	Depressive disorders	1	1	ALL	1	5
624	BDKRB2	bradykinin receptor B2	umls:C1269683	major depressive disorder	Depressive disorders	1	1	ALL	1	3
6347	CCL2	chemokine (C-C motif) ligand 2	umls:C1269683	major depressive disorder	Depressive disorders	1	2	ALL	1	5
65018	PINK1	PTEN induced putative kinase 1	umls:C1269683	major depressive disorder	Depressive disorders	1	1	ALL	1	3
7024	TFCP2	transcription factor CP2	umls:C1269683	major depressive disorder	Depressive disorders	1	1	ALL	1	2
7804	LRP8	low density lipoprotein receptor-related protein 8, apolipoprotein e receptor	umls:C1269683	major depressive disorder	Depressive disorders	1	1	ALL	1	4
1636	ACE	angiotensin I converting enzyme	umls:C1269683	major depressive disorder	Depressive disorders	2	13	ALL	1	11
1636	ACE	angiotensin I converting enzyme	umls:C0011581	depressive disorder	Depressive disorders	1	17	ALL	1	11
2332	FMR1	fragile X mental retardation 1	umls:C1269683	major depressive disorder	Depressive disorders	2	3	ALL	0.5	8
30845	EHD3	EH-domain containing 3	umls:C1269683	major depressive disorder	Depressive disorders	2	3	ALL	1	2
3627	CXCL10	chemokine (C-X-C motif) ligand 10	umls:C1269683	major depressive disorder	Depressive disorders	1	1	ALL	1	2
3697	ITIH1	inter-alpha-trypsin inhibitor heavy chain 1	umls:C1269683	major depressive disorder	Depressive disorders	1	1	ALL	1	4
3939	LDHA	lactate dehydrogenase A	umls:C1269683	major depressive disorder	Depressive disorders	1	1	ALL	1	5
4317	MMP8	matrix metallopeptidase 8 (neutrophil collagenase)	umls:C1269683	major depressive disorder	Depressive disorders	1	1	ALL	1	2
4745	NELL1	NEL-like 1 (chicken)	umls:C1269683	major depressive disorder	Depressive disorders	1	1	ALL	1	2
51573	GDE1	glycerophosphodiester phosphodiesterase 1	umls:C1269683	major depressive disorder	Depressive disorders	1	1	ALL	1	2
5621	PRNP	prion protein	umls:C0011581	depressive disorder	Depressive disorders	1	6	ALL	1	3
5692	PSMB4	proteasome (prosome, macropain) subunit, beta type, 4	umls:C1269683	major depressive disorder	Depressive disorders	1	1	ALL	1	2
595	CCND1	cyclin D1	umls:C1269683	major depressive disorder	Depressive disorders	1	1	ALL	1	3
6281	S100A10	S100 calcium binding protein A10	umls:C1269683	major depressive disorder	Depressive disorders	2	6	ALL	1	9
6281	S100A10	S100 calcium binding protein A10	umls:C0011581	depressive disorder	Depressive disorders	2	15	ALL	1	9
6446	SGK1	serum/glucocorticoid regulated kinase 1	umls:C1269683	major depressive disorder	Depressive disorders	1	2	ALL	1	2
1005	CDH7	cadherin 7, type 2	umls:C1269683	major depressive disorder	Depressive disorders	1	1	ALL	1	3
1439	CSF2RB	colony stimulating factor 2 receptor, beta, low-affinity (granulocyte-macrophage)	umls:C1269683	major depressive disorder	Depressive disorders	1	1	ALL	1	4
2065	ERBB3	erb-b2 receptor tyrosine kinase 3	umls:C1269683	major depressive disorder	Depressive disorders	1	1	ALL	1	5
2100	ESR2	estrogen receptor 2 (ER beta)	umls:C1269683	major depressive disorder	Depressive disorders	1	2	ALL	1	4
3091	HIF1A	hypoxia inducible factor 1, alpha subunit (basic helix-loop-helix transcription factor)	umls:C1269683	major depressive disorder	Depressive disorders	1	1	ALL	1	5
3458	IFNG	interferon, gamma	umls:C1269683	major depressive disorder	Depressive disorders	1	4	ALL	1	9
4045	LSAMP	limbic system-associated membrane protein	umls:C1269683	major depressive disorder	Depressive disorders	1	1	ALL	1	3
4908	NTF3	neurotrophin 3	umls:C1269683	major depressive disorder	Depressive disorders	1	4	ALL	1	4
51284	TLR7	toll-like receptor 7	umls:C1269683	major depressive disorder	Depressive disorders	1	1	ALL	1	2
54541	DDIT4	DNA-damage-inducible transcript 4	umls:C1269683	major depressive disorder	Depressive disorders	1	1	ALL	1	2
55117	SLC6A15	solute carrier family 6 (neutral amino acid transporter), member 15	umls:C1269683	major depressive disorder	Depressive disorders	2	2	ALL	1	2
5806	PTX3	pentraxin 3, long	umls:C1269683	major depressive disorder	Depressive disorders	1	1	ALL	1	3
6303	SAT1	spermidine/spermine N1-acetyltransferase 1	umls:C1269683	major depressive disorder	Depressive disorders	1	1	ALL	1	11
6303	SAT1	spermidine/spermine N1-acetyltransferase 1	umls:C0011581	depressive disorder	Depressive disorders	2	2	ALL	1	11
6662	SOX9	SRY (sex determining region Y)-box 9	umls:C1269683	major depressive disorder	Depressive disorders	1	1	ALL	1	2
6750	SST	somatostatin	umls:C1269683	major depressive disorder	Depressive disorders	2	4	ALL	1	5
7297	TYK2	tyrosine kinase 2	umls:C1269683	major depressive disorder	Depressive disorders	1	1	ALL	1	3
8682	PEA15	phosphoprotein enriched in astrocytes 15	umls:C1269683	major depressive disorder	Depressive disorders	1	1	ALL	1	3
148	ADRA1A	adrenoceptor alpha 1A	umls:C1269683	major depressive disorder	Depressive disorders	1	1	ALL	1	8
2012	EMP1	epithelial membrane protein 1	umls:C1269683	major depressive disorder	Depressive disorders	1	1	ALL	1	2
3131	HLF	hepatic leukemia factor	umls:C1269683	major depressive disorder	Depressive disorders	1	1	ALL	1	2
407034	MIR30E	microRNA 30e	umls:C1269683	major depressive disorder	Depressive disorders	1	1	ALL	1	3
408	ARRB1	arrestin, beta 1	umls:C1269683	major depressive disorder	Depressive disorders	1	1	ALL	1	3
4502	MT2A	metallothionein 2A	umls:C0349218	recurrent depressive disorder, unspecified	Depressive disorders	1	1	ALL	1	1
5054	SERPINE1	serpin peptidase inhibitor, clade E (nexin, plasminogen activator inhibitor type 1), member 1	umls:C1269683	major depressive disorder	Depressive disorders	1	1	ALL	1	3
54862	CC2D1A	coiled-coil and C2 domain containing 1A	umls:C1269683	major depressive disorder	Depressive disorders	2	2	ALL	0.5	2
55784	MCTP2	multiple C2 domains, transmembrane 2	umls:C1269683	major depressive disorder	Depressive disorders	1	1	ALL	1	3
55830	GLT8D1	glycosyltransferase 8 domain containing 1	umls:C1269683	major depressive disorder	Depressive disorders	1	1	ALL	1	2
57084	SLC17A6	solute carrier family 17 (vesicular glutamate transporter), member 6	umls:C1269683	major depressive disorder	Depressive disorders	1	1	ALL	1	4
60482	SLC5A7	solute carrier family 5 (sodium/choline cotransporter), member 7	umls:C1269683	major depressive disorder	Depressive disorders	1	1	ALL	1	5
64067	NPAS3	neuronal PAS domain protein 3	umls:C1269683	major depressive disorder	Depressive disorders	1	1	ALL	1	6
6511	SLC1A6	solute carrier family 1 (high affinity aspartate/glutamate transporter), member 6	umls:C1269683	major depressive disorder	Depressive disorders	1	1	ALL	1	4
6586	SLIT3	slit homolog 3 (Drosophila)	umls:C1269683	major depressive disorder	Depressive disorders	1	1	ALL	1	3
6844	VAMP2	vesicle-associated membrane protein 2 (synaptobrevin 2)	umls:C1269683	major depressive disorder	Depressive disorders	1	1	ALL	1	5
9444	QKI	QKI, KH domain containing, RNA binding	umls:C1269683	major depressive disorder	Depressive disorders	1	1	ALL	1	3
9695	EDEM1	ER degradation enhancer, mannosidase alpha-like 1	umls:C1269683	major depressive disorder	Depressive disorders	1	1	ALL	1	2
2166	FAAH	fatty acid amide hydrolase	umls:C1269683	major depressive disorder	Depressive disorders	1	2	ALL	0	8
2353	FOS	FBJ murine osteosarcoma viral oncogene homolog	umls:C0011581	depressive disorder	Depressive disorders	1	2	ALL	0	6
2353	FOS	FBJ murine osteosarcoma viral oncogene homolog	umls:C1269683	major depressive disorder	Depressive disorders	1	1	ALL	0	6
266727	MDGA1	MAM domain containing glycosylphosphatidylinositol anchor 1	umls:C1269683	major depressive disorder	Depressive disorders	1	1	ALL	0	4
282617	IFNL3	interferon, lambda 3	umls:C1269683	major depressive disorder	Depressive disorders	1	1	ALL	0	3
54584	GNB1L	guanine nucleotide binding protein (G protein), beta polypeptide 1-like	umls:C1269683	major depressive disorder	Depressive disorders	1	1	ALL	0	6
5824	PEX19	peroxisomal biogenesis factor 19	umls:C1269683	major depressive disorder	Depressive disorders	1	1	ALL	0	3
883	CCBL1	cysteine conjugate-beta lyase, cytoplasmic	umls:C1269683	major depressive disorder	Depressive disorders	1	1	ALL	0	3
4049	LTA	lymphotoxin alpha	umls:C1269683	major depressive disorder	Depressive disorders	1	1	ALL	0	3
1429	CRYZ	crystallin, zeta (quinone reductase)	umls:C1269683	major depressive disorder	Depressive disorders	1	1	ALL	0	4
1453	CSNK1D	casein kinase 1, delta	umls:C1269683	major depressive disorder	Depressive disorders	1	1	ALL	0	4
155	ADRB3	adrenoceptor beta 3	umls:C1269683	major depressive disorder	Depressive disorders	1	1	ALL	0	4
1906	EDN1	endothelin 1	umls:C1269683	major depressive disorder	Depressive disorders	1	1	ALL	0	3
29949	IL19	interleukin 19	umls:C1269683	major depressive disorder	Depressive disorders	1	1	ALL	0	3
3586	IL10	interleukin 10	umls:C1269683	major depressive disorder	Depressive disorders	2	4	ALL	0	5
1131	CHRM3	cholinergic receptor, muscarinic 3	umls:C1269683	major depressive disorder	Depressive disorders	1	1	ALL	0	4
1390	CREM	cAMP responsive element modulator	umls:C1269683	major depressive disorder	Depressive disorders	1	1	ALL	0	4
2643	GCH1	GTP cyclohydrolase 1	umls:C1269683	major depressive disorder	Depressive disorders	1	2	ALL	0	7
389036	ACT	actin-like protein (ACT) gene	umls:C0011581	depressive disorder	Depressive disorders	1	1	ALL	0	1
259217	HSPA12A	heat shock 70kDa protein 12A	umls:C1269683	major depressive disorder	Depressive disorders	1	1	ALL	0	3
2869	GRK5	G protein-coupled receptor kinase 5	umls:C1269683	major depressive disorder	Depressive disorders	1	1	ALL	0	2
5453	POU3F1	POU class 3 homeobox 1	umls:C1269683	major depressive disorder	Depressive disorders	1	1	ALL	0	2
2891	GRIA2	glutamate receptor, ionotropic, AMPA 2	umls:C1269683	major depressive disorder	Depressive disorders	2	3	ALL	0.5	4
55507	GPRC5D	G protein-coupled receptor, class C, group 5, member D	umls:C1269683	major depressive disorder	Depressive disorders	1	1	ALL	0	5
8942	KYNU	kynureninase	umls:C1269683	major depressive disorder	Depressive disorders	1	1	ALL	0	3
11009	IL24	interleukin 24	umls:C1269683	major depressive disorder	Depressive disorders	1	1	ALL	1	2
1523	CUX1	cut-like homeobox 1	umls:C1269683	major depressive disorder	Depressive disorders	3	4	ALL	0.667	3
3308	HSPA4	heat shock 70kDa protein 4	umls:C1269683	major depressive disorder	Depressive disorders	1	3	ALL	0	8
10855	HPSE	heparanase	umls:C1269683	major depressive disorder	Depressive disorders	1	1	ALL	1	4
10855	HPSE	heparanase	umls:C0011581	depressive disorder	Depressive disorders	1	1	ALL	1	4
2893	GRIA4	glutamate receptor, ionotropic, AMPA 4	umls:C1269683	major depressive disorder	Depressive disorders	1	3	ALL	0	4
5340	PLG	plasminogen	umls:C1269683	major depressive disorder	Depressive disorders	1	1	ALL	1	4
7432	VIP	vasoactive intestinal peptide	umls:C1269683	major depressive disorder	Depressive disorders	1	1	ALL	0	8
4194	MDM4	MDM4, p53 regulator	umls:C1269683	major depressive disorder	Depressive disorders	1	1	ALL	1	2
4397	MS	multiple sclerosis	umls:C0011581	depressive disorder	Depressive disorders	1	4	ALL	1	2
8997	KALRN	kalirin, RhoGEF kinase	umls:C1269683	major depressive disorder	Depressive disorders	1	1	ALL	1	2
5996	RGS1	regulator of G-protein signaling 1	umls:C0011581	depressive disorder	Depressive disorders	1	1	ALL	1	1
2332	FMR1	fragile X mental retardation 1	umls:C0338908	mixed anxiety and depressive disorder	Depressive disorders	1	4	ALL	1	8
3589	IL11	interleukin 11	umls:C1269683	major depressive disorder	Depressive disorders	1	1	ALL	1	2
4929	NR4A2	nuclear receptor subfamily 4, group A, member 2	umls:C1269683	major depressive disorder	Depressive disorders	1	2	ALL	1	6
5362	PLXNA2	plexin A2	umls:C0338908	mixed anxiety and depressive disorder	Depressive disorders	1	1	ALL	1	1
1644	DDC	dopa decarboxylase (aromatic L-amino acid decarboxylase)	umls:C1269683	major depressive disorder	Depressive disorders	1	1	ALL	1	8
3320	HSP90AA1	heat shock protein 90kDa alpha (cytosolic), class A member 1	umls:C1269683	major depressive disorder	Depressive disorders	1	1	ALL	1	4
2697	GJA1	gap junction protein, alpha 1, 43kDa	umls:C1269683	major depressive disorder	Depressive disorders	1	2	ALL	1	3
3665	IRF7	interferon regulatory factor 7	umls:C1269683	major depressive disorder	Depressive disorders	1	1	ALL	1	2
9568	GABBR2	gamma-aminobutyric acid (GABA) B receptor, 2	umls:C1269683	major depressive disorder	Depressive disorders	1	1	ALL	1	2
1267	CNP	2',3'-cyclic nucleotide 3' phosphodiesterase	umls:C1269683	major depressive disorder	Depressive disorders	1	1	ALL	1	4

## Sheet: supplementary table 3
Depression-associated genes in MDD-related pathways
https://www.kegg.jp/dbget-bin/www_bget?pathway+hsa04726						https://www.kegg.jp/dbget-bin/www_bget?pathway+hsa04915								Neurotrophin signaling pathway - Homo sapiens (human)								PATHWAY: hsa04010								PATHWAY: hsa04014						PATHWAY: hsa04630					PATHWAY: hsa04750							PATHWAY: hsa04080
PATHWAY: hsa04726						PATHWAY: hsa04915								PATHWAY: hsa04722								MAPK signaling pathway - Homo sapiens (human)								Ras signaling pathway - Homo sapiens (human)						JAK-STAT signaling pathway - Homo sapiens (human)					Inflammatory mediator regulation of TRP channels - Homo sapiens (human)							Neuroactive ligand-receptor interaction - Homo sapiens (human)
Serotonergic synapse - Homo sapiens (human)						Estrogen signaling pathway - Homo sapiens (human)								4803	NGF	nerve growth factor [KO:K02582]						773	CACNA1A	calcium voltage-gated channel subunit alpha1 A [KO:K04344]						1950	EGF	epidermal growth factor [KO:K04357]				3558	IL2	interleukin 2 [KO:K05429]			3827	KNG1	kininogen 1 [KO:K03898]					1128	CHRM1
121278	TPH2	tryptophan hydroxylase 2 [KO:K00502] [EC:1.14.16.4]				2099	ESR1	estrogen receptor 1 [KO:K08550]						627	BDNF	brain derived neurotrophic factor [KO:K04355]						774	CACNA1B	calcium voltage-gated channel subunit alpha1 B [KO:K04849]						7039	TGFA	transforming growth factor alpha [KO:K08774]				3562	IL3	interleukin 3 [KO:K04736]			623	BDKRB1	bradykinin receptor B1 [KO:K03915]					1129	CHRM2
7166	TPH1	tryptophan hydroxylase 1 [KO:K00502] [EC:1.14.16.4]				2100	ESR2	estrogen receptor 2 [KO:K08551]						4909	NTF4	neurotrophin 4 [KO:K12457]						775	CACNA1C	calcium voltage-gated channel subunit alpha1 C [KO:K04850]						2246	FGF1	fibroblast growth factor 1 [KO:K18496]				3565	IL4	interleukin 4 [KO:K05430]			624	BDKRB2	bradykinin receptor B2 [KO:K03916]					1131	CHRM3
1644	DDC	dopa decarboxylase [KO:K01593] [EC:4.1.1.28 4.1.1.105]				3320	HSP90AA1	heat shock protein 90 alpha family class A member 1 [KO:K04079]						4908	NTF3	neurotrophin 3 [KO:K04356]						776	CACNA1D	calcium voltage-gated channel subunit alpha1 D [KO:K04851]						2247	FGF2	fibroblast growth factor 2 [KO:K18497]				3567	IL5	interleukin 5 [KO:K05428]			3356	HTR2A	5-hydroxytryptamine receptor 2A [KO:K04157]					1132	CHRM4
6570	SLC18A1	solute carrier family 18 member A1 [KO:K08155]				3326	HSP90AB1	heat shock protein 90 alpha family class B member 1 [KO:K04079]						4914	NTRK1	neurotrophic receptor tyrosine kinase 1 [KO:K03176] [EC:2.7.10.1]						777	CACNA1E	calcium voltage-gated channel subunit alpha1 E [KO:K04852]						2248	FGF3	fibroblast growth factor 3 [KO:K04358]				3569	IL6	interleukin 6 [KO:K05405]			3357	HTR2B	5-hydroxytryptamine receptor 2B [KO:K04157]					1133	CHRM5
6571	SLC18A2	solute carrier family 18 member A2 [KO:K08155]				7184	HSP90B1	heat shock protein 90 beta family member 1 [KO:K09487]						4915	NTRK2	neurotrophic receptor tyrosine kinase 2 [KO:K04360] [EC:2.7.10.1]						778	CACNA1F	calcium voltage-gated channel subunit alpha1 F [KO:K04853]						2249	FGF4	fibroblast growth factor 4 [KO:K04358]				3574	IL7	interleukin 7 [KO:K05431]			3358	HTR2C	5-hydroxytryptamine receptor 2C [KO:K04157]					148	ADRA1A
775	CACNA1C	calcium voltage-gated channel subunit alpha1 C [KO:K04850]				2288	FKBP4	FKBP prolyl isomerase 4 [KO:K09571] [EC:5.2.1.8]						4916	NTRK3	neurotrophic receptor tyrosine kinase 3 [KO:K05101] [EC:2.7.10.1]						8913	CACNA1G	calcium voltage-gated channel subunit alpha1 G [KO:K04854]						8822	FGF17	fibroblast growth factor 17 [KO:K04358]				3578	IL9	interleukin 9 [KO:K05432]			3269	HRH1	histamine receptor H1 [KO:K04149]					147	ADRA1B
776	CACNA1D	calcium voltage-gated channel subunit alpha1 D [KO:K04851]				2289	FKBP5	FKBP prolyl isomerase 5 [KO:K09571] [EC:5.2.1.8]						10603	SH2B2	SH2B adaptor protein 2 [KO:K07193]						8912	CACNA1H	calcium voltage-gated channel subunit alpha1 H [KO:K04855]						2251	FGF6	fibroblast growth factor 6 [KO:K04358]				3586	IL10	interleukin 10 [KO:K05443]			5029	P2RY2	purinergic receptor P2Y2 [KO:K04269]					146	ADRA1D
778	CACNA1F	calcium voltage-gated channel subunit alpha1 F [KO:K04853]				3312	HSPA8	heat shock protein family A (Hsp70) member 8 [KO:K03283]						25970	SH2B1	SH2B adaptor protein 1 [KO:K12459]						8911	CACNA1I	calcium voltage-gated channel subunit alpha1 I [KO:K04856]						2252	FGF7	fibroblast growth factor 7 [KO:K04358]				3589	IL11	interleukin 11 [KO:K05417]			2776	GNAQ	G protein subunit alpha q [KO:K04634]					150	ADRA2A
779	CACNA1S	calcium voltage-gated channel subunit alpha1 S [KO:K04857]				3303	HSPA1A	heat shock protein family A (Hsp70) member 1A [KO:K03283]						10019	SH2B3	SH2B adaptor protein 3 [KO:K12459]						779	CACNA1S	calcium voltage-gated channel subunit alpha1 S [KO:K04857]						2253	FGF8	fibroblast growth factor 8 [KO:K04358]				3592	IL12A	interleukin 12A [KO:K05406]			123745	PLA2G4E	phospholipase A2 group IVE [KO:K16342] [EC:3.1.1.4]					151	ADRA2B
3356	HTR2A	5-hydroxytryptamine receptor 2A [KO:K04157]				3306	HSPA2	heat shock protein family A (Hsp70) member 2 [KO:K03283]						2885	GRB2	growth factor receptor bound protein 2 [KO:K04364]						781	CACNA2D1	calcium voltage-gated channel auxiliary subunit alpha2delta 1 [KO:K04858]						2254	FGF9	fibroblast growth factor 9 [KO:K04358]				3593	IL12B	interleukin 12B [KO:K05425]			5321	PLA2G4A	phospholipase A2 group IVA [KO:K16342] [EC:3.1.1.4]					152	ADRA2C
3357	HTR2B	5-hydroxytryptamine receptor 2B [KO:K04157]				3305	HSPA1L	heat shock protein family A (Hsp70) member 1 like [KO:K03283]						6654	SOS1	SOS Ras/Rac guanine nucleotide exchange factor 1 [KO:K03099]						9254	CACNA2D2	calcium voltage-gated channel auxiliary subunit alpha2delta 2 [KO:K04859]						2255	FGF10	fibroblast growth factor 10 [KO:K04358]				3596	IL13	interleukin 13 [KO:K05435]			8681	JMJD7-PLA2G4B	JMJD7-PLA2G4B readthrough [KO:K16342] [EC:3.1.1.4]					153	ADRB1
3358	HTR2C	5-hydroxytryptamine receptor 2C [KO:K04157]				3304	HSPA1B	heat shock protein family A (Hsp70) member 1B [KO:K03283]						6655	SOS2	SOS Ras/Rho guanine nucleotide exchange factor 2 [KO:K03099]						55799	CACNA2D3	calcium voltage-gated channel auxiliary subunit alpha2delta 3 [KO:K04860]						8823	FGF16	fibroblast growth factor 16 [KO:K04358]				3600	IL15	interleukin 15 [KO:K05433]			100137049	PLA2G4B	phospholipase A2 group IVB [KO:K16342] [EC:3.1.1.4]					154	ADRB2
2776	GNAQ	G protein subunit alpha q [KO:K04634]				3310	HSPA6	heat shock protein family A (Hsp70) member 6 [KO:K03283]						3265	HRAS	HRas proto-oncogene, GTPase [KO:K02833]						93589	CACNA2D4	calcium voltage-gated channel auxiliary subunit alpha2delta 4 [KO:K04861]						2250	FGF5	fibroblast growth factor 5 [KO:K04358]				53342	IL17D	interleukin 17D [KO:K05492]			8605	PLA2G4C	phospholipase A2 group IVC [KO:K16342] [EC:3.1.1.4]					155	ADRB3
23236	PLCB1	phospholipase C beta 1 [KO:K05858] [EC:3.1.4.11]				8648	NCOA1	nuclear receptor coactivator 1 [KO:K09101] [EC:2.3.1.48]						3845	KRAS	KRAS proto-oncogene, GTPase [KO:K07827]						782	CACNB1	calcium voltage-gated channel auxiliary subunit beta 1 [KO:K04862]						8817	FGF18	fibroblast growth factor 18 [KO:K04358]				29949	IL19	interleukin 19 [KO:K05444]			283748	PLA2G4D	phospholipase A2 group IVD [KO:K16342] [EC:3.1.1.4]					1812	DRD1
5330	PLCB2	phospholipase C beta 2 [KO:K05858] [EC:3.1.4.11]				10499	NCOA2	nuclear receptor coactivator 2 [KO:K11255]						4893	NRAS	NRAS proto-oncogene, GTPase [KO:K07828]						783	CACNB2	calcium voltage-gated channel auxiliary subunit beta 2 [KO:K04863]						26281	FGF20	fibroblast growth factor 20 [KO:K04358]				50604	IL20	interleukin 20 [KO:K22667]			255189	PLA2G4F	phospholipase A2 group IVF [KO:K16342] [EC:3.1.1.4]					1813	DRD2
5331	PLCB3	phospholipase C beta 3 [KO:K05858] [EC:3.1.4.11]				8202	NCOA3	nuclear receptor coactivator 3 [KO:K11256] [EC:2.3.1.48]						5894	RAF1	Raf-1 proto-oncogene, serine/threonine kinase [KO:K04366] [EC:2.7.11.1]						784	CACNB3	calcium voltage-gated channel auxiliary subunit beta 3 [KO:K04864]						27006	FGF22	fibroblast growth factor 22 [KO:K04358]				59067	IL21	interleukin 21 [KO:K05434]			8398	PLA2G6	phospholipase A2 group VI [KO:K16343] [EC:3.1.1.4]					1814	DRD3
5332	PLCB4	phospholipase C beta 4 [KO:K05858] [EC:3.1.4.11]				596	BCL2	BCL2 apoptosis regulator [KO:K02161]						673	BRAF	B-Raf proto-oncogene, serine/threonine kinase [KO:K04365] [EC:2.7.11.1]						785	CACNB4	calcium voltage-gated channel auxiliary subunit beta 4 [KO:K04865]						9965	FGF19	fibroblast growth factor 19 [KO:K22603]				50616	IL22	interleukin 22 [KO:K05445]			239	ALOX12	arachidonate 12-lipoxygenase, 12S type [KO:K00458] [EC:1.13.11.31]					1815	DRD4
3708	ITPR1	inositol 1,4,5-trisphosphate receptor type 1 [KO:K04958]				9166	EBAG9	estrogen receptor binding site associated antigen 9 [KO:K22455]						5604	MAP2K1	mitogen-activated protein kinase kinase 1 [KO:K04368] [EC:2.7.12.2]						786	CACNG1	calcium voltage-gated channel auxiliary subunit gamma 1 [KO:K04866]						26291	FGF21	fibroblast growth factor 21 [KO:K22429]				51561	IL23A	interleukin 23 subunit alpha [KO:K05426]			23236	PLCB1	phospholipase C beta 1 [KO:K05858] [EC:3.1.4.11]					1816	DRD5
3709	ITPR2	inositol 1,4,5-trisphosphate receptor type 2 [KO:K04959]				3857	KRT9	keratin 9 [KO:K07604]						5605	MAP2K2	mitogen-activated protein kinase kinase 2 [KO:K04369] [EC:2.7.12.2]						10369	CACNG2	calcium voltage-gated channel auxiliary subunit gamma 2 [KO:K04867]						8074	FGF23	fibroblast growth factor 23 [KO:K22428]				11009	IL24	interleukin 24 [KO:K22668]			5330	PLCB2	phospholipase C beta 2 [KO:K05858] [EC:3.1.4.11]					3269	HRH1
3710	ITPR3	inositol 1,4,5-trisphosphate receptor type 3 [KO:K04960]				3858	KRT10	keratin 10 [KO:K07604]						5594	MAPK1	mitogen-activated protein kinase 1 [KO:K04371] [EC:2.7.11.24]						10368	CACNG3	calcium voltage-gated channel auxiliary subunit gamma 3 [KO:K04868]						4803	NGF	nerve growth factor [KO:K02582]				3439	IFNA1	interferon alpha 1 [KO:K05414]			5331	PLCB3	phospholipase C beta 3 [KO:K05858] [EC:3.1.4.11]					3274	HRH2
5578	PRKCA	protein kinase C alpha [KO:K02677] [EC:2.7.11.13]				3859	KRT12	keratin 12 [KO:K07604]						5595	MAPK3	mitogen-activated protein kinase 3 [KO:K04371] [EC:2.7.11.24]						27092	CACNG4	calcium voltage-gated channel auxiliary subunit gamma 4 [KO:K04869]						627	BDNF	brain derived neurotrophic factor [KO:K04355]				3440	IFNA2	interferon alpha 2 [KO:K05414]			5332	PLCB4	phospholipase C beta 4 [KO:K05858] [EC:3.1.4.11]					11255	HRH3
5579	PRKCB	protein kinase C beta [KO:K19662] [EC:2.7.11.13]				3860	KRT13	keratin 13 [KO:K07604]						6197	RPS6KA3	ribosomal protein S6 kinase A3 [KO:K04373] [EC:2.7.11.1]						27091	CACNG5	calcium voltage-gated channel auxiliary subunit gamma 5 [KO:K04870]						4908	NTF3	neurotrophin 3 [KO:K04356]				3441	IFNA4	interferon alpha 4 [KO:K05414]			3708	ITPR1	inositol 1,4,5-trisphosphate receptor type 1 [KO:K04958]					59340	HRH4
5582	PRKCG	protein kinase C gamma [KO:K19663] [EC:2.7.11.13]				3861	KRT14	keratin 14 [KO:K07604]						6195	RPS6KA1	ribosomal protein S6 kinase A1 [KO:K04373] [EC:2.7.11.1]						59285	CACNG6	calcium voltage-gated channel auxiliary subunit gamma 6 [KO:K04871]						4909	NTF4	neurotrophin 4 [KO:K12457]				3442	IFNA5	interferon alpha 5 [KO:K05414]			3709	ITPR2	inositol 1,4,5-trisphosphate receptor type 2 [KO:K04959]					3350	HTR1A
5594	MAPK1	mitogen-activated protein kinase 1 [KO:K04371] [EC:2.7.11.24]				3866	KRT15	keratin 15 [KO:K07604]						6196	RPS6KA2	ribosomal protein S6 kinase A2 [KO:K04373] [EC:2.7.11.1]						59284	CACNG7	calcium voltage-gated channel auxiliary subunit gamma 7 [KO:K04872]						3630	INS	insulin [KO:K04526]				3443	IFNA6	interferon alpha 6 [KO:K05414]			3710	ITPR3	inositol 1,4,5-trisphosphate receptor type 3 [KO:K04960]					3351	HTR1B
5595	MAPK3	mitogen-activated protein kinase 3 [KO:K04371] [EC:2.7.11.24]				3868	KRT16	keratin 16 [KO:K07604]						27330	RPS6KA6	ribosomal protein S6 kinase A6 [KO:K04373] [EC:2.7.11.1]						59283	CACNG8	calcium voltage-gated channel auxiliary subunit gamma 8 [KO:K04873]						3479	IGF1	insulin like growth factor 1 [KO:K05459]				3444	IFNA7	interferon alpha 7 [KO:K05414]			5581	PRKCE	protein kinase C epsilon [KO:K18050] [EC:2.7.11.13]					3352	HTR1D
123745	PLA2G4E	phospholipase A2 group IVE [KO:K16342] [EC:3.1.1.4]				3872	KRT17	keratin 17 [KO:K07604]						9252	RPS6KA5	ribosomal protein S6 kinase A5 [KO:K04445] [EC:2.7.11.1]						5566	PRKACA	protein kinase cAMP-activated catalytic subunit alpha [KO:K04345] [EC:2.7.11.11]						3481	IGF2	insulin like growth factor 2 [KO:K13769]				3445	IFNA8	interferon alpha 8 [KO:K05414]			5499	PPP1CA	protein phosphatase 1 catalytic subunit alpha [KO:K06269] [EC:3.1.3.16]					3354	HTR1E
5321	PLA2G4A	phospholipase A2 group IVA [KO:K16342] [EC:3.1.1.4]				3875	KRT18	keratin 18 [KO:K07604]						468	ATF4	activating transcription factor 4 [KO:K04374]						5567	PRKACB	protein kinase cAMP-activated catalytic subunit beta [KO:K04345] [EC:2.7.11.11]						5154	PDGFA	platelet derived growth factor subunit A [KO:K04359]				3446	IFNA10	interferon alpha 10 [KO:K05414]			5500	PPP1CB	protein phosphatase 1 catalytic subunit beta [KO:K06269] [EC:3.1.3.16]					3355	HTR1F
8681	JMJD7-PLA2G4B	JMJD7-PLA2G4B readthrough [KO:K16342] [EC:3.1.1.4]				3880	KRT19	keratin 19 [KO:K07604]						596	BCL2	BCL2 apoptosis regulator [KO:K02161]						5568	PRKACG	protein kinase cAMP-activated catalytic subunit gamma [KO:K04345] [EC:2.7.11.11]						5155	PDGFB	platelet derived growth factor subunit B [KO:K17386]				3447	IFNA13	interferon alpha 13 [KO:K05414]			5501	PPP1CC	protein phosphatase 1 catalytic subunit gamma [KO:K06269] [EC:3.1.3.16]					3356	HTR2A
100137049	PLA2G4B	phospholipase A2 group IVB [KO:K16342] [EC:3.1.1.4]				3881	KRT31	keratin 31 [KO:K07604]						57498	KIDINS220	kinase D interacting substrate 220 [KO:K12460]						5578	PRKCA	protein kinase C alpha [KO:K02677] [EC:2.7.11.13]						56034	PDGFC	platelet derived growth factor C [KO:K05450]				3448	IFNA14	interferon alpha 14 [KO:K05414]			8989	TRPA1	transient receptor potential cation channel subfamily A member 1 [KO:K04984]					3357	HTR2B
8605	PLA2G4C	phospholipase A2 group IVC [KO:K16342] [EC:3.1.1.4]				3882	KRT32	keratin 32 [KO:K07604]						10818	FRS2	fibroblast growth factor receptor substrate 2 [KO:K12461]						5579	PRKCB	protein kinase C beta [KO:K19662] [EC:2.7.11.13]						80310	PDGFD	platelet derived growth factor D [KO:K05450]				3449	IFNA16	interferon alpha 16 [KO:K05414]			7442	TRPV1	transient receptor potential cation channel subfamily V member 1 [KO:K05222]					3358	HTR2C
283748	PLA2G4D	phospholipase A2 group IVD [KO:K16342] [EC:3.1.1.4]				3883	KRT33A	keratin 33A [KO:K07604]						1398	CRK	CRK proto-oncogene, adaptor protein [KO:K04438]						5582	PRKCG	protein kinase C gamma [KO:K19663] [EC:2.7.11.13]						1435	CSF1	colony stimulating factor 1 [KO:K05453]				3451	IFNA17	interferon alpha 17 [KO:K05414]			41	ASIC1	acid sensing ion channel subunit 1 [KO:K04829]					3360	HTR4
255189	PLA2G4F	phospholipase A2 group IVF [KO:K16342] [EC:3.1.1.4]				3884	KRT33B	keratin 33B [KO:K07604]						1399	CRKL	CRK like proto-oncogene, adaptor protein [KO:K04438]						2768	GNA12	G protein subunit alpha 12 [KO:K04346]						4254	KITLG	KIT ligand [KO:K05461]				3452	IFNA21	interferon alpha 21 [KO:K05414]			40	ASIC2	acid sensing ion channel subunit 2 [KO:K04828]					3361	HTR5A
1558	CYP2C8	cytochrome P450 family 2 subfamily C member 8 [KO:K17718] [EC:1.14.14.1]				3885	KRT34	keratin 34 [KO:K07604]						2889	RAPGEF1	Rap guanine nucleotide exchange factor 1 [KO:K06277]						55970	GNG12	G protein subunit gamma 12 [KO:K04347]						2323	FLT3LG	fms related receptor tyrosine kinase 3 ligand [KO:K05454]				3456	IFNB1	interferon beta 1 [KO:K05415]			9311	ASIC3	acid sensing ion channel subunit 3 [KO:K04830]					3362	HTR6
1559	CYP2C9	cytochrome P450 family 2 subfamily C member 9 [KO:K17719] [EC:1.14.14.51 1.14.14.52 1.14.14.53 1.14.14.-]				3886	KRT35	keratin 35 [KO:K07604]						5906	RAP1A	RAP1A, member of RAS oncogene family [KO:K04353]						5530	PPP3CA	protein phosphatase 3 catalytic subunit alpha [KO:K04348] [EC:3.1.3.16]						7422	VEGFA	vascular endothelial growth factor A [KO:K05448]				3458	IFNG	interferon gamma [KO:K04687]			55515	ASIC4	acid sensing ion channel subunit family member 4 [KO:K04831]					3363	HTR7
1562	CYP2C18	cytochrome P450 family 2 subfamily C member 18 [KO:K17720] [EC:1.14.14.1]				125115	KRT40	keratin 40 [KO:K07604]						5908	RAP1B	RAP1B, member of RAS oncogene family [KO:K07836]						5532	PPP3CB	protein phosphatase 3 catalytic subunit beta [KO:K04348] [EC:3.1.3.16]						7423	VEGFB	vascular endothelial growth factor B [KO:K16858]				338376	IFNE	interferon epsilon [KO:K05442]			51802	ASIC5	acid sensing ion channel subunit family member 5 [KO:K04832]					134860	TAAR9
1557	CYP2C19	cytochrome P450 family 2 subfamily C member 19 [KO:K17721] [EC:1.14.14.51 1.14.14.52 1.14.14.53 1.14.14.75 1.14.14.-]				390792	KRT39	keratin 39 [KO:K07604]						4215	MAP3K3	mitogen-activated protein kinase kinase kinase 3 [KO:K04421] [EC:2.7.11.25]						5533	PPP3CC	protein phosphatase 3 catalytic subunit gamma [KO:K04348] [EC:3.1.3.16]						5228	PGF	placental growth factor [KO:K16859]				56832	IFNK	interferon kappa [KO:K05441]			810	CALML3	calmodulin like 3 [KO:K02183]					319100	TAAR6
1565	CYP2D6	cytochrome P450 family 2 subfamily D member 6 [KO:K17712] [EC:1.14.14.1]				25984	KRT23	keratin 23 [KO:K07604]						5607	MAP2K5	mitogen-activated protein kinase kinase 5 [KO:K04463] [EC:2.7.12.2]						5534	PPP3R1	protein phosphatase 3 regulatory subunit B, alpha [KO:K06268]						7424	VEGFC	vascular endothelial growth factor C [KO:K05449]				282618	IFNL1	interferon lambda 1 [KO:K05447]			805	CALM2	calmodulin 2 [KO:K02183]					134864	TAAR1
107987478	cytochrome P450 2D6-like [KO:K17712] [EC:1.14.14.1]					147183	KRT25	keratin 25 [KO:K07604]						5598	MAPK7	mitogen-activated protein kinase 7 [KO:K04464] [EC:2.7.11.24]						5535	PPP3R2	protein phosphatase 3 regulatory subunit B, beta [KO:K06268]						2277	VEGFD	vascular endothelial growth factor D [KO:K05449]				282616	IFNL2	interferon lambda 2 [KO:K22669]			808	CALM3	calmodulin 3 [KO:K02183]					83551	TAAR8
1564	CYP2D7	cytochrome P450 family 2 subfamily D member 7 (gene/pseudogene) [KO:K17712] [EC:1.14.14.1]				162605	KRT28	keratin 28 [KO:K07604]						5600	MAPK11	mitogen-activated protein kinase 11 [KO:K04441] [EC:2.7.11.24]						5923	RASGRF1	Ras protein specific guanine nucleotide releasing factor 1 [KO:K04349]						3082	HGF	hepatocyte growth factor [KO:K05460]				282617	IFNL3	interferon lambda 3 [KO:K22669]			801	CALM1	calmodulin 1 [KO:K02183]					9038	TAAR5
107987479	CYP2D6	cytochrome P450 2D6 [KO:K17712] [EC:1.14.14.1]				192666	KRT24	keratin 24 [KO:K07604]						6300	MAPK12	mitogen-activated protein kinase 12 [KO:K04441] [EC:2.7.11.24]						5924	RASGRF2	Ras protein specific guanine nucleotide releasing factor 2 [KO:K12326]						284	ANGPT1	angiopoietin 1 [KO:K05465]				3467	IFNW1	interferon omega 1 [KO:K05440]			163688	CALML6	calmodulin like 6 [KO:K02183]					9287	TAAR2
1573	CYP2J2	cytochrome P450 family 2 subfamily J member 2 [KO:K07418] [EC:1.14.14.1 1.14.14.73 1.14.14.74 1.14.14.75]				342574	KRT27	keratin 27 [KO:K07604]						5603	MAPK13	mitogen-activated protein kinase 13 [KO:K04441] [EC:2.7.11.24]						10125	RASGRP1	RAS guanyl releasing protein 1 [KO:K04350]						285	ANGPT2	angiopoietin 2 [KO:K05466]				5008	OSM	oncostatin M [KO:K05418]			51806	CALML5	calmodulin like 5 [KO:K02183]					183	AGT
260293	CYP4X1	cytochrome P450 family 4 subfamily X member 1 [KO:K07428] [EC:1.14.14.1]				54474	KRT20	keratin 20 [KO:K07604]						1432	MAPK14	mitogen-activated protein kinase 14 [KO:K04441] [EC:2.7.11.24]						10235	RASGRP2	RAS guanyl releasing protein 2 [KO:K12361]						51378	ANGPT4	angiopoietin 4 [KO:K05467]				3976	LIF	LIF interleukin 6 family cytokine [KO:K05419]			91860	CALML4	calmodulin like 4 [KO:K02183]					185	AGTR1
240	ALOX5	arachidonate 5-lipoxygenase [KO:K00461] [EC:1.13.11.34]				8687	KRT38	keratin 38 [KO:K07604]						9261	MAPKAPK2	MAPK activated protein kinase 2 [KO:K04443] [EC:2.7.11.1]						25780	RASGRP3	RAS guanyl releasing protein 3 [KO:K12362]						1942	EFNA1	ephrin A1 [KO:K05462]				85480	TSLP	thymic stromal lymphopoietin [KO:K05436]			815	CAMK2A	calcium/calmodulin dependent protein kinase II alpha [KO:K04515] [EC:2.7.11.17]					186	AGTR2
239	ALOX12	arachidonate 12-lipoxygenase, 12S type [KO:K00458] [EC:1.13.11.31]				8688	KRT37	keratin 37 [KO:K07604]						6464	SHC1	SHC adaptor protein 1 [KO:K06279]						115727	RASGRP4	RAS guanyl releasing protein 4 [KO:K12363]						1943	EFNA2	ephrin A2 [KO:K05462]				1489	CTF1	cardiotrophin 1 [KO:K05422]			817	CAMK2D	calcium/calmodulin dependent protein kinase II delta [KO:K04515] [EC:2.7.11.17]					8862	APLN
242	ALOX12B	arachidonate 12-lipoxygenase, 12R type [KO:K08021] [EC:1.13.11.-]				8689	KRT36	keratin 36 [KO:K07604]						25759	SHC2	SHC adaptor protein 2 [KO:K17447]						9693	RAPGEF2	Rap guanine nucleotide exchange factor 2 [KO:K08018]						1944	EFNA3	ephrin A3 [KO:K05462]				1437	CSF2	colony stimulating factor 2 [KO:K05427]			816	CAMK2B	calcium/calmodulin dependent protein kinase II beta [KO:K04515] [EC:2.7.11.17]					187	APLNR
246	ALOX15	arachidonate 15-lipoxygenase [KO:K00460] [EC:1.13.11.33]				100653049	keratin, type I cuticular Ha4 [KO:K07604]							53358	SHC3	SHC adaptor protein 3 [KO:K17448]						4763	NF1	neurofibromin 1 [KO:K08052]						1945	EFNA4	ephrin A4 [KO:K05462]				1270	CNTF	ciliary neurotrophic factor [KO:K05420]			818	CAMK2G	calcium/calmodulin dependent protein kinase II gamma [KO:K04515] [EC:2.7.11.17]					4828	NMB
247	ALOX15B	arachidonate 15-lipoxygenase type B [KO:K08022] [EC:1.13.11.33 1.13.11.-]				353288	KRT26	keratin 26 [KO:K07604]						399694	SHC4	SHC adaptor protein 4 [KO:K17449]						5921	RASA1	RAS p21 protein activator 1 [KO:K04352]						1946	EFNA5	ephrin A5 [KO:K05462]				1440	CSF3	colony stimulating factor 3 [KO:K05423]			3553	IL1B	interleukin 1 beta [KO:K04519]					2922	GRP
5742	PTGS1	prostaglandin-endoperoxide synthase 1 [KO:K00509] [EC:1.14.99.1]				1509	CTSD	cathepsin D [KO:K01379] [EC:3.4.23.5]						2549	GAB1	GRB2 associated binding protein 1 [KO:K09593]						5922	RASA2	RAS p21 protein activator 2 [KO:K08053]						1956	EGFR	epidermal growth factor receptor [KO:K04361] [EC:2.7.10.1]				2056	EPO	erythropoietin [KO:K05437]			3554	IL1R1	interleukin 1 receptor type 1 [KO:K04386]					4829	NMBR
5743	PTGS2	prostaglandin-endoperoxide synthase 2 [KO:K11987] [EC:1.14.99.1]				7031	TFF1	trefoil factor 1 [KO:K22456]						5295	PIK3R1	phosphoinositide-3-kinase regulatory subunit 1 [KO:K02649]						5906	RAP1A	RAP1A, member of RAS oncogene family [KO:K04353]						2260	FGFR1	fibroblast growth factor receptor 1 [KO:K04362] [EC:2.7.10.1]				2688	GH1	growth hormone 1 [KO:K05438]			3556	IL1RAP	interleukin 1 receptor accessory protein [KO:K04723]					2925	GRPR
3359	HTR3A	5-hydroxytryptamine receptor 3A [KO:K04819]				5241	PGR	progesterone receptor [KO:K08556]						5296	PIK3R2	phosphoinositide-3-kinase regulatory subunit 2 [KO:K02649]						5908	RAP1B	RAP1B, member of RAS oncogene family [KO:K07836]						2263	FGFR2	fibroblast growth factor receptor 2 [KO:K05093] [EC:2.7.10.1]				2689	GH2	growth hormone 2 [KO:K05438]			5606	MAP2K3	mitogen-activated protein kinase kinase 3 [KO:K04432] [EC:2.7.12.2]					680	BRS3
285242	HTR3E	5-hydroxytryptamine receptor 3E [KO:K04819]				7039	TGFA	transforming growth factor alpha [KO:K08774]						8503	PIK3R3	phosphoinositide-3-kinase regulatory subunit 3 [KO:K02649]						1950	EGF	epidermal growth factor [KO:K04357]						2261	FGFR3	fibroblast growth factor receptor 3 [KO:K05094] [EC:2.7.10.1]				1442	CSH1	chorionic somatomammotropin hormone 1 [KO:K05438]			5608	MAP2K6	mitogen-activated protein kinase kinase 6 [KO:K04433] [EC:2.7.12.2]					3827	KNG1
200909	HTR3D	5-hydroxytryptamine receptor 3D [KO:K04819]				5914	RARA	retinoic acid receptor alpha [KO:K08527]						5290	PIK3CA	phosphatidylinositol-4,5-bisphosphate 3-kinase catalytic subunit alpha [KO:K00922] [EC:2.7.1.153]						7039	TGFA	transforming growth factor alpha [KO:K08774]						2264	FGFR4	fibroblast growth factor receptor 4 [KO:K05095] [EC:2.7.10.1]				1443	CSH2	chorionic somatomammotropin hormone 2 [KO:K05438]			5600	MAPK11	mitogen-activated protein kinase 11 [KO:K04441] [EC:2.7.11.24]					623	BDKRB1
170572	HTR3C	5-hydroxytryptamine receptor 3C [KO:K04819]				2353	FOS	Fos proto-oncogene, AP-1 transcription factor subunit [KO:K04379]						5293	PIK3CD	phosphatidylinositol-4,5-bisphosphate 3-kinase catalytic subunit delta [KO:K00922] [EC:2.7.1.153]						2069	EREG	epiregulin [KO:K09784]						4804	NGFR	nerve growth factor receptor [KO:K02583]				3952	LEP	leptin [KO:K05424]			6300	MAPK12	mitogen-activated protein kinase 12 [KO:K04441] [EC:2.7.11.24]					624	BDKRB2
9177	HTR3B	5-hydroxytryptamine receptor 3B [KO:K04819]				3725	JUN	Jun proto-oncogene, AP-1 transcription factor subunit [KO:K04448]						5291	PIK3CB	phosphatidylinositol-4,5-bisphosphate 3-kinase catalytic subunit beta [KO:K00922] [EC:2.7.1.153]						374	AREG	amphiregulin [KO:K09782]						4914	NTRK1	neurotrophic receptor tyrosine kinase 1 [KO:K03176] [EC:2.7.10.1]				7066	THPO	thrombopoietin [KO:K06854]			5603	MAPK13	mitogen-activated protein kinase 13 [KO:K04441] [EC:2.7.11.24]					718	C3
3360	HTR4	5-hydroxytryptamine receptor 4 [KO:K04160]				6667	SP1	Sp1 transcription factor [KO:K04684]						207	AKT1	AKT serine/threonine kinase 1 [KO:K04456] [EC:2.7.11.1]						2246	FGF1	fibroblast growth factor 1 [KO:K18496]						4915	NTRK2	neurotrophic receptor tyrosine kinase 2 [KO:K04360] [EC:2.7.10.1]				5617	PRL	prolactin [KO:K05439]			1432	MAPK14	mitogen-activated protein kinase 14 [KO:K04441] [EC:2.7.11.24]					719	C3AR1
3362	HTR6	5-hydroxytryptamine receptor 6 [KO:K04162]				2852	GPER1	G protein-coupled estrogen receptor 1 [KO:K04246]						208	AKT2	AKT serine/threonine kinase 2 [KO:K04456] [EC:2.7.11.1]						2247	FGF2	fibroblast growth factor 2 [KO:K18497]						3643	INSR	insulin receptor [KO:K04527] [EC:2.7.10.1]				1950	EGF	epidermal growth factor [KO:K04357]			5599	MAPK8	mitogen-activated protein kinase 8 [KO:K04440] [EC:2.7.11.24]					727	C5
3363	HTR7	5-hydroxytryptamine receptor 7 [KO:K04163]				2778	GNAS	GNAS complex locus [KO:K04632]						10000	AKT3	AKT serine/threonine kinase 3 [KO:K04456] [EC:2.7.11.1]						2248	FGF3	fibroblast growth factor 3 [KO:K04358]						3480	IGF1R	insulin like growth factor 1 receptor [KO:K05087] [EC:2.7.10.1]				5154	PDGFA	platelet derived growth factor subunit A [KO:K04359]			5602	MAPK10	mitogen-activated protein kinase 10 [KO:K04440] [EC:2.7.11.24]					728	C5AR1
2778	GNAS	GNAS complex locus [KO:K04632]				6714	SRC	SRC proto-oncogene, non-receptor tyrosine kinase [KO:K05704] [EC:2.7.10.2]						4793	NFKBIB	NFKB inhibitor beta [KO:K02581]						2249	FGF4	fibroblast growth factor 4 [KO:K04358]						5156	PDGFRA	platelet derived growth factor receptor alpha [KO:K04363] [EC:2.7.10.1]				5155	PDGFB	platelet derived growth factor subunit B [KO:K17386]			5601	MAPK9	mitogen-activated protein kinase 9 [KO:K04440] [EC:2.7.11.24]					2357	FPR1
111	ADCY5	adenylate cyclase 5 [KO:K08045] [EC:4.6.1.1]				4313	MMP2	matrix metallopeptidase 2 [KO:K01398] [EC:3.4.24.24]						4792	NFKBIA	NFKB inhibitor alpha [KO:K04734]						8822	FGF17	fibroblast growth factor 17 [KO:K04358]						5159	PDGFRB	platelet derived growth factor receptor beta [KO:K05089] [EC:2.7.10.1]				3559	IL2RA	interleukin 2 receptor subunit alpha [KO:K05068]			4803	NGF	nerve growth factor [KO:K02582]					2359	FPR3
5566	PRKACA	protein kinase cAMP-activated catalytic subunit alpha [KO:K04345] [EC:2.7.11.11]				4318	MMP9	matrix metallopeptidase 9 [KO:K01403] [EC:3.4.24.35]						4794	NFKBIE	NFKB inhibitor epsilon [KO:K05872]						2251	FGF6	fibroblast growth factor 6 [KO:K04358]						1436	CSF1R	colony stimulating factor 1 receptor [KO:K05090] [EC:2.7.10.1]				3560	IL2RB	interleukin 2 receptor subunit beta [KO:K05069]			4914	NTRK1	neurotrophic receptor tyrosine kinase 1 [KO:K03176] [EC:2.7.10.1]					2358	FPR2
5567	PRKACB	protein kinase cAMP-activated catalytic subunit beta [KO:K04345] [EC:2.7.11.11]				1839	HBEGF	heparin binding EGF like growth factor [KO:K08523]						4790	NFKB1	nuclear factor kappa B subunit 1 [KO:K02580]						2252	FGF7	fibroblast growth factor 7 [KO:K04358]						3815	KIT	KIT proto-oncogene, receptor tyrosine kinase [KO:K05091] [EC:2.7.10.1]				3561	IL2RG	interleukin 2 receptor subunit gamma [KO:K05070]			5335	PLCG1	phospholipase C gamma 1 [KO:K01116] [EC:3.1.4.11]					885	CCK
5568	PRKACG	protein kinase cAMP-activated catalytic subunit gamma [KO:K04345] [EC:2.7.11.11]				107	ADCY1	adenylate cyclase 1 [KO:K08041] [EC:4.6.1.1]						5970	RELA	RELA proto-oncogene, NF-kB subunit [KO:K04735]						2253	FGF8	fibroblast growth factor 8 [KO:K04358]						2322	FLT3	fms related receptor tyrosine kinase 3 [KO:K05092] [EC:2.7.10.1]				3563	IL3RA	interleukin 3 receptor subunit alpha [KO:K04737]			5336	PLCG2	phospholipase C gamma 2 [KO:K05859] [EC:3.1.4.11]					886	CCKAR
3781	KCNN2	potassium calcium-activated channel subfamily N member 2 [KO:K04943]				108	ADCY2	adenylate cyclase 2 [KO:K08042] [EC:4.6.1.1]						2309	FOXO3	forkhead box O3 [KO:K09408]						2254	FGF9	fibroblast growth factor 9 [KO:K04358]						2321	FLT1	fms related receptor tyrosine kinase 1 [KO:K05096] [EC:2.7.10.1]				3566	IL4R	interleukin 4 receptor [KO:K05071]			5290	PIK3CA	phosphatidylinositol-4,5-bisphosphate 3-kinase catalytic subunit alpha [KO:K00922] [EC:2.7.1.153]					887	CCKBR
3751	KCND2	potassium voltage-gated channel subfamily D member 2 [KO:K04892]				109	ADCY3	adenylate cyclase 3 [KO:K08043] [EC:4.6.1.1]						356	FASLG	Fas ligand [KO:K04389]						2255	FGF10	fibroblast growth factor 10 [KO:K04358]						2324	FLT4	fms related receptor tyrosine kinase 4 [KO:K05097] [EC:2.7.10.1]				3568	IL5RA	interleukin 5 receptor subunit alpha [KO:K05067]			5293	PIK3CD	phosphatidylinositol-4,5-bisphosphate 3-kinase catalytic subunit delta [KO:K00922] [EC:2.7.1.153]					1906	EDN1
2560	GABRB1	gamma-aminobutyric acid type A receptor subunit beta1 [KO:K05181]				196883	ADCY4	adenylate cyclase 4 [KO:K08044] [EC:4.6.1.1]						572	BAD	BCL2 associated agonist of cell death [KO:K02158]						8823	FGF16	fibroblast growth factor 16 [KO:K04358]						3791	KDR	kinase insert domain receptor [KO:K05098] [EC:2.7.10.1]				3570	IL6R	interleukin 6 receptor [KO:K05055]			5291	PIK3CB	phosphatidylinositol-4,5-bisphosphate 3-kinase catalytic subunit beta [KO:K00922] [EC:2.7.1.153]					1907	EDN2
2562	GABRB3	gamma-aminobutyric acid type A receptor subunit beta3 [KO:K05181]				111	ADCY5	adenylate cyclase 5 [KO:K08045] [EC:4.6.1.1]						2932	GSK3B	glycogen synthase kinase 3 beta [KO:K03083] [EC:2.7.11.26]						2250	FGF5	fibroblast growth factor 5 [KO:K04358]						4233	MET	MET proto-oncogene, receptor tyrosine kinase [KO:K05099] [EC:2.7.10.1]				3575	IL7R	interleukin 7 receptor [KO:K05072]			5295	PIK3R1	phosphoinositide-3-kinase regulatory subunit 1 [KO:K02649]					1908	EDN3
2561	GABRB2	gamma-aminobutyric acid type A receptor subunit beta2 [KO:K05181]				112	ADCY6	adenylate cyclase 6 [KO:K08046] [EC:4.6.1.1]						5170	PDPK1	3-phosphoinositide dependent protein kinase 1 [KO:K06276] [EC:2.7.11.1]						8817	FGF18	fibroblast growth factor 18 [KO:K04358]						7010	TEK	TEK receptor tyrosine kinase [KO:K05121] [EC:2.7.10.1]				3581	IL9R	interleukin 9 receptor [KO:K05073]			5296	PIK3R2	phosphoinositide-3-kinase regulatory subunit 2 [KO:K02649]					1909	EDNRA
10411	RAPGEF3	Rap guanine nucleotide exchange factor 3 [KO:K08014]				113	ADCY7	adenylate cyclase 7 [KO:K08047] [EC:4.6.1.1]						3667	IRS1	insulin receptor substrate 1 [KO:K16172]						26281	FGF20	fibroblast growth factor 20 [KO:K04358]						1969	EPHA2	EPH receptor A2 [KO:K05103] [EC:2.7.10.1]				3587	IL10RA	interleukin 10 receptor subunit alpha [KO:K05134]			8503	PIK3R3	phosphoinositide-3-kinase regulatory subunit 3 [KO:K02649]					1910	EDNRB
351	APP	amyloid beta precursor protein [KO:K04520]				114	ADCY8	adenylate cyclase 8 [KO:K08048] [EC:4.6.1.1]						5335	PLCG1	phospholipase C gamma 1 [KO:K01116] [EC:3.1.4.11]						27006	FGF22	fibroblast growth factor 22 [KO:K04358]						2885	GRB2	growth factor receptor bound protein 2 [KO:K04364]				3588	IL10RB	interleukin 10 receptor subunit beta [KO:K05135]			5580	PRKCD	protein kinase C delta [KO:K06068] [EC:2.7.11.13]					51083	GAL
3350	HTR1A	5-hydroxytryptamine receptor 1A [KO:K04153]				115	ADCY9	adenylate cyclase 9 [KO:K08049] [EC:4.6.1.1]						5336	PLCG2	phospholipase C gamma 2 [KO:K05859] [EC:3.1.4.11]						9965	FGF19	fibroblast growth factor 19 [KO:K22603]						2549	GAB1	GRB2 associated binding protein 1 [KO:K09593]				3590	IL11RA	interleukin 11 receptor subunit alpha [KO:K05056]			6714	SRC	SRC proto-oncogene, non-receptor tyrosine kinase [KO:K05704] [EC:2.7.10.2]					2587	GALR1
3351	HTR1B	5-hydroxytryptamine receptor 1B [KO:K04153]				5566	PRKACA	protein kinase cAMP-activated catalytic subunit alpha [KO:K04345] [EC:2.7.11.11]						5580	PRKCD	protein kinase C delta [KO:K06068] [EC:2.7.11.13]						26291	FGF21	fibroblast growth factor 21 [KO:K22429]						9846	GAB2	GRB2 associated binding protein 2 [KO:K08091]				3594	IL12RB1	interleukin 12 receptor subunit beta 1 [KO:K05063]			79054	TRPM8	transient receptor potential cation channel subfamily M member 8 [KO:K04983]					8811	GALR2
3352	HTR1D	5-hydroxytryptamine receptor 1D [KO:K04153]				5567	PRKACB	protein kinase cAMP-activated catalytic subunit beta [KO:K04345] [EC:2.7.11.11]						810	CALML3	calmodulin like 3 [KO:K02183]						8074	FGF23	fibroblast growth factor 23 [KO:K22428]						6464	SHC1	SHC adaptor protein 1 [KO:K06279]				3595	IL12RB2	interleukin 12 receptor subunit beta 2 [KO:K05064]			5732	PTGER2	prostaglandin E receptor 2 [KO:K04259]					8484	GALR3
3354	HTR1E	5-hydroxytryptamine receptor 1E [KO:K04153]				5568	PRKACG	protein kinase cAMP-activated catalytic subunit gamma [KO:K04345] [EC:2.7.11.11]						805	CALM2	calmodulin 2 [KO:K02183]						4803	NGF	nerve growth factor [KO:K02582]						25759	SHC2	SHC adaptor protein 2 [KO:K17447]				3597	IL13RA1	interleukin 13 receptor subunit alpha 1 [KO:K05076]			5734	PTGER4	prostaglandin E receptor 4 [KO:K04261]					51738	GHRL
3355	HTR1F	5-hydroxytryptamine receptor 1F [KO:K04153]				1385	CREB1	cAMP responsive element binding protein 1 [KO:K05870]						808	CALM3	calmodulin 3 [KO:K02183]						627	BDNF	brain derived neurotrophic factor [KO:K04355]						53358	SHC3	SHC adaptor protein 3 [KO:K17448]				3598	IL13RA2	interleukin 13 receptor subunit alpha 2 [KO:K05077]			2778	GNAS	GNAS complex locus [KO:K04632]					2693	GHSR
3361	HTR5A	5-hydroxytryptamine receptor 5A [KO:K04161]				1386	ATF2	activating transcription factor 2 [KO:K04450]						801	CALM1	calmodulin 1 [KO:K02183]						4908	NTF3	neurotrophin 3 [KO:K04356]						399694	SHC4	SHC adaptor protein 4 [KO:K17449]				3601	IL15RA	interleukin 15 receptor subunit alpha [KO:K05074]			107	ADCY1	adenylate cyclase 1 [KO:K08041] [EC:4.6.1.1]					3814	KISS1
2770	GNAI1	G protein subunit alpha i1 [KO:K04630]				468	ATF4	activating transcription factor 4 [KO:K04374]						163688	CALML6	calmodulin like 6 [KO:K02183]						4909	NTF4	neurotrophin 4 [KO:K12457]						5781	PTPN11	protein tyrosine phosphatase non-receptor type 11 [KO:K07293] [EC:3.1.3.48]				53832	IL20RA	interleukin 20 receptor subunit alpha [KO:K05136]			108	ADCY2	adenylate cyclase 2 [KO:K08042] [EC:4.6.1.1]					84634	KISS1R
2773	GNAI3	G protein subunit alpha i3 [KO:K04630]				10488	CREB3	cAMP responsive element binding protein 3 [KO:K09048]						51806	CALML5	calmodulin like 5 [KO:K02183]						3630	INS	insulin [KO:K04526]						6654	SOS1	SOS Ras/Rac guanine nucleotide exchange factor 1 [KO:K03099]				53833	IL20RB	interleukin 20 receptor subunit beta [KO:K05137]			109	ADCY3	adenylate cyclase 3 [KO:K08043] [EC:4.6.1.1]					5443	POMC
2771	GNAI2	G protein subunit alpha i2 [KO:K04630]				90993	CREB3L1	cAMP responsive element binding protein 3 like 1 [KO:K09048]						91860	CALML4	calmodulin like 4 [KO:K02183]						3479	IGF1	insulin like growth factor 1 [KO:K05459]						6655	SOS2	SOS Ras/Rho guanine nucleotide exchange factor 2 [KO:K03099]				50615	IL21R	interleukin 21 receptor [KO:K05075]			196883	ADCY4	adenylate cyclase 4 [KO:K08044] [EC:4.6.1.1]					4157	MC1R
2775	GNAO1	G protein subunit alpha o1 [KO:K04534]				64764	CREB3L2	cAMP responsive element binding protein 3 like 2 [KO:K09048]						815	CAMK2A	calcium/calmodulin dependent protein kinase II alpha [KO:K04515] [EC:2.7.11.17]						3481	IGF2	insulin like growth factor 2 [KO:K13769]						5335	PLCG1	phospholipase C gamma 1 [KO:K01116] [EC:3.1.4.11]				58985	IL22RA1	interleukin 22 receptor subunit alpha 1 [KO:K05138]			111	ADCY5	adenylate cyclase 5 [KO:K08045] [EC:4.6.1.1]					4158	MC2R
2782	GNB1	G protein subunit beta 1 [KO:K04536]				84699	CREB3L3	cAMP responsive element binding protein 3 like 3 [KO:K09048]						817	CAMK2D	calcium/calmodulin dependent protein kinase II delta [KO:K04515] [EC:2.7.11.17]						5154	PDGFA	platelet derived growth factor subunit A [KO:K04359]						5336	PLCG2	phospholipase C gamma 2 [KO:K05859] [EC:3.1.4.11]				116379	IL22RA2	interleukin 22 receptor subunit alpha 2 [KO:K05139]			112	ADCY6	adenylate cyclase 6 [KO:K08046] [EC:4.6.1.1]					4159	MC3R
2783	GNB2	G protein subunit beta 2 [KO:K04537]				148327	CREB3L4	cAMP responsive element binding protein 3 like 4 [KO:K09048]						816	CAMK2B	calcium/calmodulin dependent protein kinase II beta [KO:K04515] [EC:2.7.11.17]						5155	PDGFB	platelet derived growth factor subunit B [KO:K17386]						10125	RASGRP1	RAS guanyl releasing protein 1 [KO:K04350]				149233	IL23R	interleukin 23 receptor [KO:K05065]			113	ADCY7	adenylate cyclase 7 [KO:K08047] [EC:4.6.1.1]					4160	MC4R
2784	GNB3	G protein subunit beta 3 [KO:K07825]				9586	CREB5	cAMP responsive element binding protein 5 [KO:K09047]						818	CAMK2G	calcium/calmodulin dependent protein kinase II gamma [KO:K04515] [EC:2.7.11.17]						56034	PDGFC	platelet derived growth factor C [KO:K05450]						10235	RASGRP2	RAS guanyl releasing protein 2 [KO:K12361]				9466	IL27RA	interleukin 27 receptor subunit alpha [KO:K19598]			114	ADCY8	adenylate cyclase 8 [KO:K08048] [EC:4.6.1.1]					4161	MC5R
59345	GNB4	G protein subunit beta 4 [KO:K04538]				1388	ATF6B	activating transcription factor 6 beta [KO:K09049]						814	CAMK4	calcium/calmodulin dependent protein kinase IV [KO:K05869] [EC:2.7.11.17]						80310	PDGFD	platelet derived growth factor D [KO:K05450]						25780	RASGRP3	RAS guanyl releasing protein 3 [KO:K12362]				3572	IL6ST	interleukin 6 signal transducer [KO:K05060]			115	ADCY9	adenylate cyclase 9 [KO:K08049] [EC:4.6.1.1]					4295	MLN
10681	GNB5	G protein subunit beta 5 [KO:K04539]				1956	EGFR	epidermal growth factor receptor [KO:K04361] [EC:2.7.10.1]						25	ABL1	ABL proto-oncogene 1, non-receptor tyrosine kinase [KO:K06619] [EC:2.7.10.2]						1435	CSF1	colony stimulating factor 1 [KO:K05453]						115727	RASGRP4	RAS guanyl releasing protein 4 [KO:K12363]				3454	IFNAR1	interferon alpha and beta receptor subunit 1 [KO:K05130]			5566	PRKACA	protein kinase cAMP-activated catalytic subunit alpha [KO:K04345] [EC:2.7.11.11]					2862	MLNR
54331	GNG2	G protein subunit gamma 2 [KO:K07826]				6464	SHC1	SHC adaptor protein 1 [KO:K06279]						5781	PTPN11	protein tyrosine phosphatase non-receptor type 11 [KO:K07293] [EC:3.1.3.48]						4254	KITLG	KIT ligand [KO:K05461]						7535	ZAP70	zeta chain of T cell receptor associated protein kinase 70 [KO:K07360] [EC:2.7.10.2]				3455	IFNAR2	interferon alpha and beta receptor subunit 2 [KO:K05131]			5567	PRKACB	protein kinase cAMP-activated catalytic subunit beta [KO:K04345] [EC:2.7.11.11]					10874	NMU
2785	GNG3	G protein subunit gamma 3 [KO:K04540]				25759	SHC2	SHC adaptor protein 2 [KO:K17447]						4145	MATK	megakaryocyte-associated tyrosine kinase [KO:K08888] [EC:2.7.10.2]						2323	FLT3LG	fms related receptor tyrosine kinase 3 ligand [KO:K05454]						27040	LAT	linker for activation of T cells [KO:K07362]				3459	IFNGR1	interferon gamma receptor 1 [KO:K05132]			5568	PRKACG	protein kinase cAMP-activated catalytic subunit gamma [KO:K04345] [EC:2.7.11.11]					10316	NMUR1
2786	GNG4	G protein subunit gamma 4 [KO:K04541]				53358	SHC3	SHC adaptor protein 3 [KO:K17448]						4804	NGFR	nerve growth factor receptor [KO:K02583]						7422	VEGFA	vascular endothelial growth factor A [KO:K05448]						3363	HTR7	5-hydroxytryptamine receptor 7 [KO:K04163]				3460	IFNGR2	interferon gamma receptor 2 [KO:K05133]			59341	TRPV4	transient receptor potential cation channel subfamily V member 4 [KO:K04973]					56923	NMUR2
2787	GNG5	G protein subunit gamma 5 [KO:K04542]				399694	SHC4	SHC adaptor protein 4 [KO:K17449]						397	ARHGDIB	Rho GDP dissociation inhibitor beta [KO:K12462]						7423	VEGFB	vascular endothelial growth factor B [KO:K16858]						2782	GNB1	G protein subunit beta 1 [KO:K04536]				163702	IFNLR1	interferon lambda receptor 1 [KO:K05140]			2150	F2RL1	F2R like trypsin receptor 1 [KO:K04234]					8620	NPFF
2788	GNG7	G protein subunit gamma 7 [KO:K04543]				2885	GRB2	growth factor receptor bound protein 2 [KO:K04364]						396	ARHGDIA	Rho GDP dissociation inhibitor alpha [KO:K12462]						5228	PGF	placental growth factor [KO:K16859]						2783	GNB2	G protein subunit beta 2 [KO:K04537]				9180	OSMR	oncostatin M receptor [KO:K05057]			1573	CYP2J2	cytochrome P450 family 2 subfamily J member 2 [KO:K07418] [EC:1.14.14.1 1.14.14.73 1.14.14.74 1.14.14.75]					64106	NPFFR1
94235	GNG8	G protein subunit gamma 8 [KO:K04544]				6654	SOS1	SOS Ras/Rac guanine nucleotide exchange factor 1 [KO:K03099]						398	ARHGDIG	Rho GDP dissociation inhibitor gamma [KO:K12462]						7424	VEGFC	vascular endothelial growth factor C [KO:K05449]						2784	GNB3	G protein subunit beta 3 [KO:K07825]				3977	LIFR	LIF receptor subunit alpha [KO:K05058]			5578	PRKCA	protein kinase C alpha [KO:K02677] [EC:2.7.11.13]					10886	NPFFR2
2790	GNG10	G protein subunit gamma 10 [KO:K04545]				6655	SOS2	SOS Ras/Rho guanine nucleotide exchange factor 2 [KO:K03099]						387	RHOA	ras homolog family member A [KO:K04513]						2277	VEGFD	vascular endothelial growth factor D [KO:K05449]						59345	GNB4	G protein subunit beta 4 [KO:K04538]				64109	CRLF2	cytokine receptor like factor 2 [KO:K05078]			5579	PRKCB	protein kinase C beta [KO:K19662] [EC:2.7.11.13]					4852	NPY
2791	GNG11	G protein subunit gamma 11 [KO:K04546]				3265	HRAS	HRas proto-oncogene, GTPase [KO:K02833]						998	CDC42	cell division cycle 42 [KO:K04393]						3082	HGF	hepatocyte growth factor [KO:K05460]						10681	GNB5	G protein subunit beta 5 [KO:K04539]				1271	CNTFR	ciliary neurotrophic factor receptor [KO:K05059]			5582	PRKCG	protein kinase C gamma [KO:K19663] [EC:2.7.11.13]					5697	PYY
55970	GNG12	G protein subunit gamma 12 [KO:K04347]				3845	KRAS	KRAS proto-oncogene, GTPase [KO:K07827]						5879	RAC1	Rac family small GTPase 1 [KO:K04392]						284	ANGPT1	angiopoietin 1 [KO:K05465]						54331	GNG2	G protein subunit gamma 2 [KO:K07826]				1438	CSF2RA	colony stimulating factor 2 receptor subunit alpha [KO:K05066]			5583	PRKCH	protein kinase C eta [KO:K18051] [EC:2.7.11.13]					5539	PPY
51764	GNG13	G protein subunit gamma 13 [KO:K04547]				4893	NRAS	NRAS proto-oncogene, GTPase [KO:K07828]						4214	MAP3K1	mitogen-activated protein kinase kinase kinase 1 [KO:K04416] [EC:2.7.11.25]						285	ANGPT2	angiopoietin 2 [KO:K05466]						2785	GNG3	G protein subunit gamma 3 [KO:K04540]				1439	CSF2RB	colony stimulating factor 2 receptor subunit beta [KO:K04738]			5588	PRKCQ	protein kinase C theta [KO:K18052] [EC:2.7.11.13]					4886	NPY1R
2792	GNGT1	G protein subunit gamma transducin 1 [KO:K04548]				5894	RAF1	Raf-1 proto-oncogene, serine/threonine kinase [KO:K04366] [EC:2.7.11.1]						4217	MAP3K5	mitogen-activated protein kinase kinase kinase 5 [KO:K04426] [EC:2.7.11.25]						51378	ANGPT4	angiopoietin 4 [KO:K05467]						2786	GNG4	G protein subunit gamma 4 [KO:K04541]				1441	CSF3R	colony stimulating factor 3 receptor [KO:K05061]			3479	IGF1	insulin like growth factor 1 [KO:K05459]					4887	NPY2R
2793	GNGT2	G protein subunit gamma transducin 2 [KO:K04549]				5604	MAP2K1	mitogen-activated protein kinase kinase 1 [KO:K04368] [EC:2.7.12.2]						5609	MAP2K7	mitogen-activated protein kinase kinase 7 [KO:K04431] [EC:2.7.12.2]						1942	EFNA1	ephrin A1 [KO:K05462]						2787	GNG5	G protein subunit gamma 5 [KO:K04542]				2057	EPOR	erythropoietin receptor [KO:K05079]			51393	TRPV2	transient receptor potential cation channel subfamily V member 2 [KO:K04971]					5540	NPY4R
836	CASP3	caspase 3 [KO:K02187] [EC:3.4.22.56]				5605	MAP2K2	mitogen-activated protein kinase kinase 2 [KO:K04369] [EC:2.7.12.2]						5599	MAPK8	mitogen-activated protein kinase 8 [KO:K04440] [EC:2.7.11.24]						1943	EFNA2	ephrin A2 [KO:K05462]						2788	GNG7	G protein subunit gamma 7 [KO:K04543]				2690	GHR	growth hormone receptor [KO:K05080]			162514	TRPV3	transient receptor potential cation channel subfamily V member 3 [KO:K04972]					100996758	NPY4R2
1843	DUSP1	dual specificity phosphatase 1 [KO:K21278] [EC:3.1.3.16 3.1.3.48]				5594	MAPK1	mitogen-activated protein kinase 1 [KO:K04371] [EC:2.7.11.24]						5602	MAPK10	mitogen-activated protein kinase 10 [KO:K04440] [EC:2.7.11.24]						1944	EFNA3	ephrin A3 [KO:K05462]						94235	GNG8	G protein subunit gamma 8 [KO:K04544]				3953	LEPR	leptin receptor [KO:K05062]										4889	NPY5R
3265	HRAS	HRas proto-oncogene, GTPase [KO:K02833]				5595	MAPK3	mitogen-activated protein kinase 3 [KO:K04371] [EC:2.7.11.24]						5601	MAPK9	mitogen-activated protein kinase 9 [KO:K04440] [EC:2.7.11.24]						1945	EFNA4	ephrin A4 [KO:K05462]						2790	GNG10	G protein subunit gamma 10 [KO:K04545]				4352	MPL	MPL proto-oncogene, thrombopoietin receptor [KO:K05082]										10888	GPR83
3845	KRAS	KRAS proto-oncogene, GTPase [KO:K07827]				5290	PIK3CA	phosphatidylinositol-4,5-bisphosphate 3-kinase catalytic subunit alpha [KO:K00922] [EC:2.7.1.153]						3725	JUN	Jun proto-oncogene, AP-1 transcription factor subunit [KO:K04448]						1946	EFNA5	ephrin A5 [KO:K05462]						2791	GNG11	G protein subunit gamma 11 [KO:K04546]				5618	PRLR	prolactin receptor [KO:K05081]										283869	NPW
4893	NRAS	NRAS proto-oncogene, GTPase [KO:K07828]				5293	PIK3CD	phosphatidylinositol-4,5-bisphosphate 3-kinase catalytic subunit delta [KO:K00922] [EC:2.7.1.153]						7157	TP53	tumor protein p53 [KO:K04451]						1956	EGFR	epidermal growth factor receptor [KO:K04361] [EC:2.7.10.1]						55970	GNG12	G protein subunit gamma 12 [KO:K04347]				1956	EGFR	epidermal growth factor receptor [KO:K04361] [EC:2.7.10.1]										256933	NPB
369	ARAF	A-Raf proto-oncogene, serine/threonine kinase [KO:K08845] [EC:2.7.11.1]				5291	PIK3CB	phosphatidylinositol-4,5-bisphosphate 3-kinase catalytic subunit beta [KO:K00922] [EC:2.7.1.153]						581	BAX	BCL2 associated X, apoptosis regulator [KO:K02159]						2064	ERBB2	erb-b2 receptor tyrosine kinase 2 [KO:K05083] [EC:2.7.10.1]						51764	GNG13	G protein subunit gamma 13 [KO:K04547]				5156	PDGFRA	platelet derived growth factor receptor alpha [KO:K04363] [EC:2.7.10.1]										2831	NPBWR1
673	BRAF	B-Raf proto-oncogene, serine/threonine kinase [KO:K04365] [EC:2.7.11.1]				5295	PIK3R1	phosphoinositide-3-kinase regulatory subunit 1 [KO:K02649]						7161	TP73	tumor protein p73 [KO:K10148]						2065	ERBB3	erb-b2 receptor tyrosine kinase 3 [KO:K05084] [EC:2.7.10.1]						2792	GNGT1	G protein subunit gamma transducin 1 [KO:K04548]				5159	PDGFRB	platelet derived growth factor receptor beta [KO:K05089] [EC:2.7.10.1]										2832	NPBWR2
5894	RAF1	Raf-1 proto-oncogene, serine/threonine kinase [KO:K04366] [EC:2.7.11.1]				5296	PIK3R2	phosphoinositide-3-kinase regulatory subunit 2 [KO:K02649]						7189	TRAF6	TNF receptor associated factor 6 [KO:K03175] [EC:2.3.2.27]						2066	ERBB4	erb-b2 receptor tyrosine kinase 4 [KO:K05085] [EC:2.7.10.1]						2793	GNGT2	G protein subunit gamma transducin 2 [KO:K04549]				3716	JAK1	Janus kinase 1 [KO:K11217] [EC:2.7.10.2]										4922	NTS
5604	MAP2K1	mitogen-activated protein kinase kinase 1 [KO:K04368] [EC:2.7.12.2]				8503	PIK3R3	phosphoinositide-3-kinase regulatory subunit 3 [KO:K02649]						10782	ZNF274	zinc finger protein 274 [KO:K12458]						2260	FGFR1	fibroblast growth factor receptor 1 [KO:K04362] [EC:2.7.10.1]						5566	PRKACA	protein kinase cAMP-activated catalytic subunit alpha [KO:K04345] [EC:2.7.11.11]				3717	JAK2	Janus kinase 2 [KO:K04447] [EC:2.7.10.2]										4923	NTSR1
773	CACNA1A	calcium voltage-gated channel subunit alpha1 A [KO:K04344]				207	AKT1	AKT serine/threonine kinase 1 [KO:K04456] [EC:2.7.11.1]						11108	PRDM4	PR/SET domain 4 [KO:K12463]						2263	FGFR2	fibroblast growth factor receptor 2 [KO:K05093] [EC:2.7.10.1]						5567	PRKACB	protein kinase cAMP-activated catalytic subunit beta [KO:K04345] [EC:2.7.11.11]				3718	JAK3	Janus kinase 3 [KO:K11218] [EC:2.7.10.2]										23620	NTSR2
774	CACNA1B	calcium voltage-gated channel subunit alpha1 B [KO:K04849]				208	AKT2	AKT serine/threonine kinase 2 [KO:K04456] [EC:2.7.11.1]						9500	MAGED1	MAGE family member D1 [KO:K12464]						2261	FGFR3	fibroblast growth factor receptor 3 [KO:K05094] [EC:2.7.10.1]						5568	PRKACG	protein kinase cAMP-activated catalytic subunit gamma [KO:K04345] [EC:2.7.11.11]				7297	TYK2	tyrosine kinase 2 [KO:K11219] [EC:2.7.10.2]										5179	PENK
3760	KCNJ3	potassium inwardly rectifying channel subfamily J member 3 [KO:K04997]				10000	AKT3	AKT serine/threonine kinase 3 [KO:K04456] [EC:2.7.11.1]						27018	BEX3	brain expressed X-linked 3 [KO:K12465]						2264	FGFR4	fibroblast growth factor receptor 4 [KO:K05095] [EC:2.7.10.1]						5923	RASGRF1	Ras protein specific guanine nucleotide releasing factor 1 [KO:K04349]				6772	STAT1	signal transducer and activator of transcription 1 [KO:K11220]										5173	PDYN
3763	KCNJ6	potassium inwardly rectifying channel subfamily J member 6 [KO:K05000]				2550	GABBR1	gamma-aminobutyric acid type B receptor subunit 1 [KO:K04615]						7531	YWHAE	tyrosine 3-monooxygenase/tryptophan 5-monooxygenase activation protein epsilon [KO:K06630]						4804	NGFR	nerve growth factor receptor [KO:K02583]						5924	RASGRF2	Ras protein specific guanine nucleotide releasing factor 2 [KO:K12326]				6773	STAT2	signal transducer and activator of transcription 2 [KO:K11221]										4985	OPRD1
3765	KCNJ9	potassium inwardly rectifying channel subfamily J member 9 [KO:K05002]				9568	GABBR2	gamma-aminobutyric acid type B receptor subunit 2 [KO:K04615]						8767	RIPK2	receptor interacting serine/threonine kinase 2 [KO:K08846] [EC:2.7.11.1]						4914	NTRK1	neurotrophic receptor tyrosine kinase 1 [KO:K03176] [EC:2.7.10.1]						2902	GRIN1	glutamate ionotropic receptor NMDA type subunit 1 [KO:K05208]				6774	STAT3	signal transducer and activator of transcription 3 [KO:K04692]										4986	OPRK1
3762	KCNJ5	potassium inwardly rectifying channel subfamily J member 5 [KO:K04999]				2770	GNAI1	G protein subunit alpha i1 [KO:K04630]						3654	IRAK1	interleukin 1 receptor associated kinase 1 [KO:K04730] [EC:2.7.11.1]						4915	NTRK2	neurotrophic receptor tyrosine kinase 2 [KO:K04360] [EC:2.7.10.1]						2903	GRIN2A	glutamate ionotropic receptor NMDA type subunit 2A [KO:K05209]				6775	STAT4	signal transducer and activator of transcription 4 [KO:K11222]										4988	OPRM1
7220	TRPC1	transient receptor potential cation channel subfamily C member 1 [KO:K04964]				2773	GNAI3	G protein subunit alpha i3 [KO:K04630]						3656	IRAK2	interleukin 1 receptor associated kinase 2 [KO:K04731] [EC:2.7.11.1]						3643	INSR	insulin receptor [KO:K04527] [EC:2.7.10.1]						2904	GRIN2B	glutamate ionotropic receptor NMDA type subunit 2B [KO:K05210]				6776	STAT5A	signal transducer and activator of transcription 5A [KO:K11223]										4987	OPRL1
6532	SLC6A4	solute carrier family 6 member 4 [KO:K05037]				2771	GNAI2	G protein subunit alpha i2 [KO:K04630]						11213	IRAK3	interleukin 1 receptor associated kinase 3 [KO:K04732] [EC:2.7.11.1]						3480	IGF1R	insulin like growth factor 1 receptor [KO:K05087] [EC:2.7.10.1]						810	CALML3	calmodulin like 3 [KO:K02183]				6777	STAT5B	signal transducer and activator of transcription 5B [KO:K11224]										3060	HCRT
4129	MAOB	monoamine oxidase B [KO:K00274] [EC:1.4.3.4]				2775	GNAO1	G protein subunit alpha o1 [KO:K04534]						51135	IRAK4	interleukin 1 receptor associated kinase 4 [KO:K04733] [EC:2.7.11.1]						5156	PDGFRA	platelet derived growth factor receptor alpha [KO:K04363] [EC:2.7.10.1]						805	CALM2	calmodulin 2 [KO:K02183]				6778	STAT6	signal transducer and activator of transcription 6 [KO:K11225]										3061	HCRTR1
4128	MAOA	monoamine oxidase A [KO:K00274] [EC:1.4.3.4]				3760	KCNJ3	potassium inwardly rectifying channel subfamily J member 3 [KO:K04997]						3551	IKBKB	inhibitor of nuclear factor kappa B kinase subunit beta [KO:K07209] [EC:2.7.11.10]						5159	PDGFRB	platelet derived growth factor receptor beta [KO:K05089] [EC:2.7.10.1]						808	CALM3	calmodulin 3 [KO:K02183]				1154	CISH	cytokine inducible SH2 containing protein [KO:K04701]										3062	HCRTR2
						3763	KCNJ6	potassium inwardly rectifying channel subfamily J member 6 [KO:K05000]						6272	SORT1	sortilin 1 [KO:K12388]						1436	CSF1R	colony stimulating factor 1 receptor [KO:K05090] [EC:2.7.10.1]						801	CALM1	calmodulin 1 [KO:K02183]				8651	SOCS1	suppressor of cytokine signaling 1 [KO:K04694]										5020	OXT
						3765	KCNJ9	potassium inwardly rectifying channel subfamily J member 9 [KO:K05002]						5663	PSEN1	presenilin 1 [KO:K04505] [EC:3.4.23.-]						3815	KIT	KIT proto-oncogene, receptor tyrosine kinase [KO:K05091] [EC:2.7.10.1]						163688	CALML6	calmodulin like 6 [KO:K02183]				8835	SOCS2	suppressor of cytokine signaling 2 [KO:K04695]										5021	OXTR
						3762	KCNJ5	potassium inwardly rectifying channel subfamily J member 5 [KO:K04999]						5664	PSEN2	presenilin 2 [KO:K04522] [EC:3.4.23.-]						2322	FLT3	fms related receptor tyrosine kinase 3 [KO:K05092] [EC:2.7.10.1]						51806	CALML5	calmodulin like 5 [KO:K02183]				9021	SOCS3	suppressor of cytokine signaling 3 [KO:K04696]										6750	SST
						5443	POMC	proopiomelanocortin [KO:K05228]														2321	FLT1	fms related receptor tyrosine kinase 1 [KO:K05096] [EC:2.7.10.1]						91860	CALML4	calmodulin like 4 [KO:K02183]				122809	SOCS4	suppressor of cytokine signaling 4 [KO:K04697]										1325	CORT
						4988	OPRM1	opioid receptor mu 1 [KO:K04215]														2324	FLT4	fms related receptor tyrosine kinase 4 [KO:K05097] [EC:2.7.10.1]						3265	HRAS	HRas proto-oncogene, GTPase [KO:K02833]				9655	SOCS5	suppressor of cytokine signaling 5 [KO:K04698]										6751	SSTR1
						5580	PRKCD	protein kinase C delta [KO:K06068] [EC:2.7.11.13]														3791	KDR	kinase insert domain receptor [KO:K05098] [EC:2.7.10.1]						3845	KRAS	KRAS proto-oncogene, GTPase [KO:K07827]				30837	SOCS7	suppressor of cytokine signaling 7 [KO:K04699]										6752	SSTR2
						2776	GNAQ	G protein subunit alpha q [KO:K04634]														4233	MET	MET proto-oncogene, receptor tyrosine kinase [KO:K05099] [EC:2.7.10.1]						4893	NRAS	NRAS proto-oncogene, GTPase [KO:K07828]				9306	SOCS6	suppressor of cytokine signaling 6 [KO:K04699]										6753	SSTR3
						23236	PLCB1	phospholipase C beta 1 [KO:K05858] [EC:3.1.4.11]														7010	TEK	TEK receptor tyrosine kinase [KO:K05121] [EC:2.7.10.1]						22808	MRAS	muscle RAS oncogene homolog [KO:K07831]				596	BCL2	BCL2 apoptosis regulator [KO:K02161]										6754	SSTR4
						5330	PLCB2	phospholipase C beta 2 [KO:K05858] [EC:3.1.4.11]														1969	EPHA2	EPH receptor A2 [KO:K05103] [EC:2.7.10.1]						6237	RRAS	RAS related [KO:K07829]				4170	MCL1	MCL1 apoptosis regulator, BCL2 family member [KO:K02539]										6755	SSTR5
						5331	PLCB3	phospholipase C beta 3 [KO:K05858] [EC:3.1.4.11]														2885	GRB2	growth factor receptor bound protein 2 [KO:K04364]						22800	RRAS2	RAS related 2 [KO:K07830]				598	BCL2L1	BCL2 like 1 [KO:K04570]										6863	TAC1
						5332	PLCB4	phospholipase C beta 4 [KO:K05858] [EC:3.1.4.11]														6654	SOS1	SOS Ras/Rac guanine nucleotide exchange factor 1 [KO:K03099]						4763	NF1	neurofibromin 1 [KO:K08052]				5292	PIM1	Pim-1 proto-oncogene, serine/threonine kinase [KO:K04702] [EC:2.7.11.1]										255061	TAC4
						3708	ITPR1	inositol 1,4,5-trisphosphate receptor type 1 [KO:K04958]														6655	SOS2	SOS Ras/Rho guanine nucleotide exchange factor 2 [KO:K03099]						5921	RASA1	RAS p21 protein activator 1 [KO:K04352]				4609	MYC	MYC proto-oncogene, bHLH transcription factor [KO:K04377]										6869	TACR1
						3709	ITPR2	inositol 1,4,5-trisphosphate receptor type 2 [KO:K04959]														3265	HRAS	HRas proto-oncogene, GTPase [KO:K02833]						5922	RASA2	RAS p21 protein activator 2 [KO:K08053]				595	CCND1	cyclin D1 [KO:K04503]										6865	TACR2
						3710	ITPR3	inositol 1,4,5-trisphosphate receptor type 3 [KO:K04960]														3845	KRAS	KRAS proto-oncogene, GTPase [KO:K07827]						22821	RASA3	RAS p21 protein activator 3 [KO:K12380]				894	CCND2	cyclin D2 [KO:K10151]										6866	TAC3
						810	CALML3	calmodulin like 3 [KO:K02183]														4893	NRAS	NRAS proto-oncogene, GTPase [KO:K07828]						10156	RASA4	RAS p21 protein activator 4 [KO:K17630]				896	CCND3	cyclin D3 [KO:K10152]										6870	TACR3
						805	CALM2	calmodulin 2 [KO:K02183]														6237	RRAS	RAS related [KO:K07829]						100271927	RASA4B	RAS p21 protein activator 4B [KO:K17630]				1026	CDKN1A	cyclin dependent kinase inhibitor 1A [KO:K06625]										10911	UTS2
						808	CALM3	calmodulin 3 [KO:K02183]														22800	RRAS2	RAS related 2 [KO:K07830]						8831	SYNGAP1	synaptic Ras GTPase activating protein 1 [KO:K17631]				316	AOX1	aldehyde oxidase 1 [KO:K00157] [EC:1.2.3.1]										257313	UTS2B
						801	CALM1	calmodulin 1 [KO:K02183]														22808	MRAS	muscle RAS oncogene homolog [KO:K07831]						8437	RASAL1	RAS protein activator like 1 [KO:K17632]				2670	GFAP	glial fibrillary acidic protein [KO:K05640]										2837	UTS2R
						163688	CALML6	calmodulin like 6 [KO:K02183]														369	ARAF	A-Raf proto-oncogene, serine/threonine kinase [KO:K08845] [EC:2.7.11.1]						9462	RASAL2	RAS protein activator like 2 [KO:K17633]				10254	STAM2	signal transducing adaptor molecule 2 [KO:K04705]										551	AVP
						51806	CALML5	calmodulin like 5 [KO:K02183]														673	BRAF	B-Raf proto-oncogene, serine/threonine kinase [KO:K04365] [EC:2.7.11.1]						64926	RASAL3	RAS protein activator like 3 [KO:K17634]				8027	STAM	signal transducing adaptor molecule [KO:K04705]										552	AVPR1A
						91860	CALML4	calmodulin like 4 [KO:K02183]														5894	RAF1	Raf-1 proto-oncogene, serine/threonine kinase [KO:K04366] [EC:2.7.11.1]						11186	RASSF1	Ras association domain family member 1 [KO:K09850]				5771	PTPN2	protein tyrosine phosphatase non-receptor type 2 [KO:K18026] [EC:3.1.3.48]										553	AVPR1B
						4846	NOS3	nitric oxide synthase 3 [KO:K13242] [EC:1.14.13.39]														5604	MAP2K1	mitogen-activated protein kinase kinase 1 [KO:K04368] [EC:2.7.12.2]						83593	RASSF5	Ras association domain family member 5 [KO:K08015]				5777	PTPN6	protein tyrosine phosphatase non-receptor type 6 [KO:K05697] [EC:3.1.3.48]										554	AVPR2
						2911	GRM1	glutamate metabotropic receptor 1 [KO:K04603]														5605	MAP2K2	mitogen-activated protein kinase kinase 2 [KO:K04369] [EC:2.7.12.2]						6789	STK4	serine/threonine kinase 4 [KO:K04411]				10379	IRF9	interferon regulatory factor 9 [KO:K04693]										2147	F2
																						8649	LAMTOR3	late endosomal/lysosomal adaptor, MAPK and MTOR activator 3 [KO:K04370]						7074	TIAM1	TIAM Rac1 associated GEF 1 [KO:K05731]				1387	CREBBP	CREB binding protein [KO:K04498] [EC:2.3.1.48]										1511	CTSG
																						5594	MAPK1	mitogen-activated protein kinase 1 [KO:K04371] [EC:2.7.11.24]						5879	RAC1	Rac family small GTPase 1 [KO:K04392]				2033	EP300	E1A binding protein p300 [KO:K04498] [EC:2.3.1.48]										3001	GZMA
																						5595	MAPK3	mitogen-activated protein kinase 3 [KO:K04371] [EC:2.7.11.24]						5880	RAC2	Rac family small GTPase 2 [KO:K07860]				8554	PIAS1	protein inhibitor of activated STAT 1 [KO:K04706] [EC:2.3.2.-]										5340	PLG
																						8569	MKNK1	MAPK interacting serine/threonine kinase 1 [KO:K04372] [EC:2.7.11.1]						5881	RAC3	Rac family small GTPase 3 [KO:K07861]				9063	PIAS2	protein inhibitor of activated STAT 2 [KO:K16063] [EC:2.3.2.-]										5646	PRSS3
																						2872	MKNK2	MAPK interacting serine/threonine kinase 2 [KO:K04372] [EC:2.7.11.1]						5058	PAK1	p21 (RAC1) activated kinase 1 [KO:K04409] [EC:2.7.11.1]				10401	PIAS3	protein inhibitor of activated STAT 3 [KO:K16064] [EC:2.3.2.-]										5645	PRSS2
																						6197	RPS6KA3	ribosomal protein S6 kinase A3 [KO:K04373] [EC:2.7.11.1]						5062	PAK2	p21 (RAC1) activated kinase 2 [KO:K04410] [EC:2.7.11.1]				51588	PIAS4	protein inhibitor of activated STAT 4 [KO:K16065] [EC:2.3.2.27]										5644	PRSS1
																						6195	RPS6KA1	ribosomal protein S6 kinase A1 [KO:K04373] [EC:2.7.11.1]						5063	PAK3	p21 (RAC1) activated kinase 3 [KO:K05733] [EC:2.7.11.1]				2273	FHL1	four and a half LIM domains 1 [KO:K14365]										2149	F2R
																						6196	RPS6KA2	ribosomal protein S6 kinase A2 [KO:K04373] [EC:2.7.11.1]						10298	PAK4	p21 (RAC1) activated kinase 4 [KO:K05734] [EC:2.7.11.1]				5781	PTPN11	protein tyrosine phosphatase non-receptor type 11 [KO:K07293] [EC:3.1.3.48]										2150	F2RL1
																						27330	RPS6KA6	ribosomal protein S6 kinase A6 [KO:K04373] [EC:2.7.11.1]						57144	PAK5	p21 (RAC1) activated kinase 5 [KO:K05736] [EC:2.7.11.1]				2885	GRB2	growth factor receptor bound protein 2 [KO:K04364]										2151	F2RL2
																						468	ATF4	activating transcription factor 4 [KO:K04374]						56924	PAK6	p21 (RAC1) activated kinase 6 [KO:K05735] [EC:2.7.11.1]				6654	SOS1	SOS Ras/Rac guanine nucleotide exchange factor 1 [KO:K03099]										9002	F2RL3
																						2002	ELK1	ETS transcription factor ELK1 [KO:K04375]						106821730	BUB1B-PAK6	BUB1B-PAK6 readthrough [KO:K05735] [EC:2.7.11.1]				6655	SOS2	SOS Ras/Rho guanine nucleotide exchange factor 2 [KO:K03099]										56288	PARD3
																						2005	ELK4	ETS transcription factor ELK4 [KO:K04376]						387	RHOA	ras homolog family member A [KO:K04513]				3265	HRAS	HRas proto-oncogene, GTPase [KO:K02833]										51052	PRLH
																						4609	MYC	MYC proto-oncogene, bHLH transcription factor [KO:K04377]						5290	PIK3CA	phosphatidylinositol-4,5-bisphosphate 3-kinase catalytic subunit alpha [KO:K00922] [EC:2.7.1.153]				5894	RAF1	Raf-1 proto-oncogene, serine/threonine kinase [KO:K04366] [EC:2.7.11.1]										2834	PRLHR
																						6722	SRF	serum response factor [KO:K04378]						5293	PIK3CD	phosphatidylinositol-4,5-bisphosphate 3-kinase catalytic subunit delta [KO:K00922] [EC:2.7.1.153]				5290	PIK3CA	phosphatidylinositol-4,5-bisphosphate 3-kinase catalytic subunit alpha [KO:K00922] [EC:2.7.1.153]										5367	PMCH
																						2353	FOS	Fos proto-oncogene, AP-1 transcription factor subunit [KO:K04379]						5291	PIK3CB	phosphatidylinositol-4,5-bisphosphate 3-kinase catalytic subunit beta [KO:K00922] [EC:2.7.1.153]				5293	PIK3CD	phosphatidylinositol-4,5-bisphosphate 3-kinase catalytic subunit delta [KO:K00922] [EC:2.7.1.153]										2847	MCHR1
																						4137	MAPT	microtubule associated protein tau [KO:K04380]						5295	PIK3R1	phosphoinositide-3-kinase regulatory subunit 1 [KO:K02649]				5291	PIK3CB	phosphatidylinositol-4,5-bisphosphate 3-kinase catalytic subunit beta [KO:K00922] [EC:2.7.1.153]										84539	MCHR2
																						3925	STMN1	stathmin 1 [KO:K04381]						5296	PIK3R2	phosphoinositide-3-kinase regulatory subunit 2 [KO:K02649]				5295	PIK3R1	phosphoinositide-3-kinase regulatory subunit 1 [KO:K02649]										2488	FSHB
																						123745	PLA2G4E	phospholipase A2 group IVE [KO:K16342] [EC:3.1.1.4]						8503	PIK3R3	phosphoinositide-3-kinase regulatory subunit 3 [KO:K02649]				5296	PIK3R2	phosphoinositide-3-kinase regulatory subunit 2 [KO:K02649]										1081	CGA
																						5321	PLA2G4A	phospholipase A2 group IVA [KO:K16342] [EC:3.1.1.4]						207	AKT1	AKT serine/threonine kinase 1 [KO:K04456] [EC:2.7.11.1]				8503	PIK3R3	phosphoinositide-3-kinase regulatory subunit 3 [KO:K02649]										2492	FSHR
																						8681	JMJD7-PLA2G4B	JMJD7-PLA2G4B readthrough [KO:K16342] [EC:3.1.1.4]						208	AKT2	AKT serine/threonine kinase 2 [KO:K04456] [EC:2.7.11.1]				207	AKT1	AKT serine/threonine kinase 1 [KO:K04456] [EC:2.7.11.1]										3972	LHB
																						100137049	PLA2G4B	phospholipase A2 group IVB [KO:K16342] [EC:3.1.1.4]						10000	AKT3	AKT serine/threonine kinase 3 [KO:K04456] [EC:2.7.11.1]				208	AKT2	AKT serine/threonine kinase 2 [KO:K04456] [EC:2.7.11.1]										3973	LHCGR
																						8605	PLA2G4C	phospholipase A2 group IVC [KO:K16342] [EC:3.1.1.4]						8517	IKBKG	inhibitor of nuclear factor kappa B kinase regulatory subunit gamma [KO:K07210]				10000	AKT3	AKT serine/threonine kinase 3 [KO:K04456] [EC:2.7.11.1]										7252	TSHB
																						283748	PLA2G4D	phospholipase A2 group IVD [KO:K16342] [EC:3.1.1.4]						1147	CHUK	component of inhibitor of nuclear factor kappa B kinase complex [KO:K04467] [EC:2.7.11.10]				2475	MTOR	mechanistic target of rapamycin kinase [KO:K07203] [EC:2.7.11.1]										7253	TSHR
																						255189	PLA2G4F	phospholipase A2 group IVF [KO:K16342] [EC:3.1.1.4]						3551	IKBKB	inhibitor of nuclear factor kappa B kinase subunit beta [KO:K07209] [EC:2.7.11.10]																5729	PTGDR
																						7124	TNF	tumor necrosis factor [KO:K03156]						4790	NFKB1	nuclear factor kappa B subunit 1 [KO:K02580]																5731	PTGER1
																						3552	IL1A	interleukin 1 alpha [KO:K04383]						5970	RELA	RELA proto-oncogene, NF-kB subunit [KO:K04735]																5732	PTGER2
																						3553	IL1B	interleukin 1 beta [KO:K04519]						572	BAD	BCL2 associated agonist of cell death [KO:K02158]																5733	PTGER3
																						7040	TGFB1	transforming growth factor beta 1 [KO:K13375]						598	BCL2L1	BCL2 like 1 [KO:K04570]																5734	PTGER4
																						7042	TGFB2	transforming growth factor beta 2 [KO:K13376]						4303	FOXO4	forkhead box O4 [KO:K12358]																5737	PTGFR
																						7043	TGFB3	transforming growth factor beta 3 [KO:K13377]						356	FASLG	Fas ligand [KO:K04389]																5739	PTGIR
																						7132	TNFRSF1A	TNF receptor superfamily member 1A [KO:K03158]						4301	AFDN	afadin, adherens junction formation factor [KO:K05702]																6915	TBXA2R
																						3554	IL1R1	interleukin 1 receptor type 1 [KO:K04386]						8036	SHOC2	SHOC2 leucine rich repeat scaffold protein [KO:K19613]																134	ADORA1
																						3556	IL1RAP	interleukin 1 receptor accessory protein [KO:K04723]						5894	RAF1	Raf-1 proto-oncogene, serine/threonine kinase [KO:K04366] [EC:2.7.11.1]																135	ADORA2A
																						7046	TGFBR1	transforming growth factor beta receptor 1 [KO:K04674] [EC:2.7.11.30]						5604	MAP2K1	mitogen-activated protein kinase kinase 1 [KO:K04368] [EC:2.7.12.2]																136	ADORA2B
																						7048	TGFBR2	transforming growth factor beta receptor 2 [KO:K04388] [EC:2.7.11.30]						5605	MAP2K2	mitogen-activated protein kinase kinase 2 [KO:K04369] [EC:2.7.12.2]																140	ADORA3
																						356	FASLG	Fas ligand [KO:K04389]						5594	MAPK1	mitogen-activated protein kinase 1 [KO:K04371] [EC:2.7.11.24]																5029	P2RY2
																						355	FAS	Fas cell surface death receptor [KO:K04390]						5595	MAPK3	mitogen-activated protein kinase 3 [KO:K04371] [EC:2.7.11.24]																5028	P2RY1
																						929	CD14	CD14 molecule [KO:K04391]						51365	PLA1A	phospholipase A1 member A [KO:K13618] [EC:3.1.1.111]																5030	P2RY4
																						5879	RAC1	Rac family small GTPase 1 [KO:K04392]						8399	PLA2G10	phospholipase A2 group X [KO:K01047] [EC:3.1.1.4]																5031	P2RY6
																						5880	RAC2	Rac family small GTPase 2 [KO:K07860]						26279	PLA2G2D	phospholipase A2 group IID [KO:K01047] [EC:3.1.1.4]																10161	LPAR6
																						5881	RAC3	Rac family small GTPase 3 [KO:K07861]						30814	PLA2G2E	phospholipase A2 group IIE [KO:K01047] [EC:3.1.1.4]																27334	P2RY10
																						998	CDC42	cell division cycle 42 [KO:K04393]						50487	PLA2G3	phospholipase A2 group III [KO:K01047] [EC:3.1.1.4]																9934	P2RY14
																						8717	TRADD	TNFRSF1A associated via death domain [KO:K03171]						64600	PLA2G2F	phospholipase A2 group IIF [KO:K01047] [EC:3.1.1.4]																286530	P2RY8
																						836	CASP3	caspase 3 [KO:K02187] [EC:3.4.22.56]						81579	PLA2G12A	phospholipase A2 group XIIA [KO:K01047] [EC:3.1.1.4]																5032	P2RY11
																						7186	TRAF2	TNF receptor associated factor 2 [KO:K03173] [EC:2.3.2.27]						84647	PLA2G12B	phospholipase A2 group XIIB [KO:K01047] [EC:3.1.1.4]																53829	P2RY13
																						1616	DAXX	death domain associated protein [KO:K02308]						5319	PLA2G1B	phospholipase A2 group IB [KO:K01047] [EC:3.1.1.4]																2859	GPR35
																						4615	MYD88	MYD88 innate immune signal transduction adaptor [KO:K04729]						5322	PLA2G5	phospholipase A2 group V [KO:K01047] [EC:3.1.1.4]																1268	CNR1
																						3654	IRAK1	interleukin 1 receptor associated kinase 1 [KO:K04730] [EC:2.7.11.1]						5320	PLA2G2A	phospholipase A2 group IIA [KO:K01047] [EC:3.1.1.4]																1269	CNR2
																						51135	IRAK4	interleukin 1 receptor associated kinase 4 [KO:K04733] [EC:2.7.11.1]						391013	PLA2G2C	phospholipase A2 group IIC [KO:K01047] [EC:3.1.1.4]																5724	PTAFR
																						7189	TRAF6	TNF receptor associated factor 6 [KO:K03175] [EC:2.3.2.27]						123745	PLA2G4E	phospholipase A2 group IVE [KO:K16342] [EC:3.1.1.4]																2796	GNRH1
																						1647	GADD45A	growth arrest and DNA damage inducible alpha [KO:K04402]						5321	PLA2G4A	phospholipase A2 group IVA [KO:K16342] [EC:3.1.1.4]																2797	GNRH2
																						4616	GADD45B	growth arrest and DNA damage inducible beta [KO:K04402]						8681	JMJD7-PLA2G4B	JMJD7-PLA2G4B readthrough [KO:K16342] [EC:3.1.1.4]																2798	GNRHR
																						10912	GADD45G	growth arrest and DNA damage inducible gamma [KO:K04402]						100137049	PLA2G4B	phospholipase A2 group IVB [KO:K16342] [EC:3.1.1.4]																7200	TRH
																						10454	TAB1	TGF-beta activated kinase 1 (MAP3K7) binding protein 1 [KO:K04403]						8605	PLA2G4C	phospholipase A2 group IVC [KO:K16342] [EC:3.1.1.4]																7201	TRHR
																						23118	TAB2	TGF-beta activated kinase 1 (MAP3K7) binding protein 2 [KO:K04404]						283748	PLA2G4D	phospholipase A2 group IVD [KO:K16342] [EC:3.1.1.4]																4543	MTNR1A
																						51295	ECSIT	ECSIT signaling integrator [KO:K04405]						255189	PLA2G4F	phospholipase A2 group IVF [KO:K16342] [EC:3.1.1.4]																4544	MTNR1B
																						8491	MAP4K3	mitogen-activated protein kinase kinase kinase kinase 3 [KO:K04406] [EC:2.7.11.1]						8398	PLA2G6	phospholipase A2 group VI [KO:K16343] [EC:3.1.1.4]																9248	GPR50
																						9448	MAP4K4	mitogen-activated protein kinase kinase kinase kinase 4 [KO:K04407] [EC:2.7.11.1]						11145	PLAAT3	phospholipase A and acyltransferase 3 [KO:K16817] [EC:3.1.1.32 3.1.1.4]																1902	LPAR1
																						11184	MAP4K1	mitogen-activated protein kinase kinase kinase kinase 1 [KO:K04408] [EC:2.7.11.1]						2002	ELK1	ETS transcription factor ELK1 [KO:K04375]																9170	LPAR2
																						5058	PAK1	p21 (RAC1) activated kinase 1 [KO:K04409] [EC:2.7.11.1]						2113	ETS1	ETS proto-oncogene 1, transcription factor [KO:K02678]																23566	LPAR3
																						5062	PAK2	p21 (RAC1) activated kinase 2 [KO:K04410] [EC:2.7.11.1]						2114	ETS2	ETS proto-oncogene 2, transcription factor [KO:K21932]																2846	LPAR4
																						6789	STK4	serine/threonine kinase 4 [KO:K04411]						8315	BRAP	BRCA1 associated protein [KO:K10632] [EC:2.3.2.27]																1901	S1PR1
																						6788	STK3	serine/threonine kinase 3 [KO:K04412]						8844	KSR1	kinase suppressor of ras 1 [KO:K14958]																9294	S1PR2
																						5871	MAP4K2	mitogen-activated protein kinase kinase kinase kinase 2 [KO:K04414] [EC:2.7.11.1]						283455	KSR2	kinase suppressor of ras 2 [KO:K18529] [EC:2.7.11.1]																1903	S1PR3
																						1326	MAP3K8	mitogen-activated protein kinase kinase kinase 8 [KO:K04415] [EC:2.7.11.25]						9771	RAPGEF5	Rap guanine nucleotide exchange factor 5 [KO:K08019]																8698	S1PR4
																						4214	MAP3K1	mitogen-activated protein kinase kinase kinase 1 [KO:K04416] [EC:2.7.11.25]						5906	RAP1A	RAP1A, member of RAS oncogene family [KO:K04353]																53637	S1PR5
																						4296	MAP3K11	mitogen-activated protein kinase kinase kinase 11 [KO:K04419] [EC:2.7.11.25]						5908	RAP1B	RAP1B, member of RAS oncogene family [KO:K07836]																1241	LTB4R
																						10746	MAP3K2	mitogen-activated protein kinase kinase kinase 2 [KO:K04420] [EC:2.7.11.25]						5900	RALGDS	ral guanine nucleotide dissociation stimulator [KO:K08732]																56413	LTB4R2
																						4215	MAP3K3	mitogen-activated protein kinase kinase kinase 3 [KO:K04421] [EC:2.7.11.25]						23179	RGL1	ral guanine nucleotide dissociation stimulator like 1 [KO:K17635]																4142	MAS1
																						9175	MAP3K13	mitogen-activated protein kinase kinase kinase 13 [KO:K04422] [EC:2.7.11.25]						5863	RGL2	ral guanine nucleotide dissociation stimulator like 2 [KO:K17636]																6013	RLN1
																						7786	MAP3K12	mitogen-activated protein kinase kinase kinase 12 [KO:K04423] [EC:2.7.11.25]						5898	RALA	RAS like proto-oncogene A [KO:K07834]																6019	RLN2
																						51776	MAP3K20	mitogen-activated protein kinase kinase kinase 20 [KO:K04424] [EC:2.7.11.25]						5899	RALB	RAS like proto-oncogene B [KO:K07835]																117579	RLN3
																						9064	MAP3K6	mitogen-activated protein kinase kinase kinase 6 [KO:K04425] [EC:2.7.11.25]						5599	MAPK8	mitogen-activated protein kinase 8 [KO:K04440] [EC:2.7.11.24]																3640	INSL3
																						4217	MAP3K5	mitogen-activated protein kinase kinase kinase 5 [KO:K04426] [EC:2.7.11.25]						5602	MAPK10	mitogen-activated protein kinase 10 [KO:K04440] [EC:2.7.11.24]																10022	INSL5
																						6885	MAP3K7	mitogen-activated protein kinase kinase kinase 7 [KO:K04427] [EC:2.7.11.25]						5601	MAPK9	mitogen-activated protein kinase 9 [KO:K04440] [EC:2.7.11.24]																59350	RXFP1
																						4216	MAP3K4	mitogen-activated protein kinase kinase kinase 4 [KO:K04428] [EC:2.7.11.25]						55770	EXOC2	exocyst complex component 2 [KO:K17637]																122042	RXFP2
																						9344	TAOK2	TAO kinase 2 [KO:K04429] [EC:2.7.11.1]						29110	TBK1	TANK binding kinase 1 [KO:K05410] [EC:2.7.11.10]																51289	RXFP3
																						51347	TAOK3	TAO kinase 3 [KO:K04429] [EC:2.7.11.1]						5966	REL	REL proto-oncogene, NF-kB subunit [KO:K09254]																339403	RXFP4
																						57551	TAOK1	TAO kinase 1 [KO:K04429] [EC:2.7.11.1]						5337	PLD1	phospholipase D1 [KO:K01115] [EC:3.1.4.4]																10800	CYSLTR1
																						6416	MAP2K4	mitogen-activated protein kinase kinase 4 [KO:K04430] [EC:2.7.12.2]						5338	PLD2	phospholipase D2 [KO:K01115] [EC:3.1.4.4]																57105	CYSLTR2
																						5609	MAP2K7	mitogen-activated protein kinase kinase 7 [KO:K04431] [EC:2.7.12.2]						10928	RALBP1	ralA binding protein 1 [KO:K08773]																796	CALCA
																						5606	MAP2K3	mitogen-activated protein kinase kinase 3 [KO:K04432] [EC:2.7.12.2]						998	CDC42	cell division cycle 42 [KO:K04393]																797	CALCB
																						5608	MAP2K6	mitogen-activated protein kinase kinase 6 [KO:K04433] [EC:2.7.12.2]						51196	PLCE1	phospholipase C epsilon 1 [KO:K05860] [EC:3.1.4.11]																133	ADM
																						9479	MAPK8IP1	mitogen-activated protein kinase 8 interacting protein 1 [KO:K04434]						5578	PRKCA	protein kinase C alpha [KO:K02677] [EC:2.7.11.13]																3375	IAPP
																						23542	MAPK8IP2	mitogen-activated protein kinase 8 interacting protein 2 [KO:K04435]						5579	PRKCB	protein kinase C beta [KO:K19662] [EC:2.7.11.13]																799	CALCR
																						23162	MAPK8IP3	mitogen-activated protein kinase 8 interacting protein 3 [KO:K04436]						5582	PRKCG	protein kinase C gamma [KO:K19663] [EC:2.7.11.13]																10203	CALCRL
																						2316	FLNA	filamin A [KO:K04437]						9610	RIN1	Ras and Rab interactor 1 [KO:K17638]																1392	CRH
																						2318	FLNC	filamin C [KO:K04437]						25	ABL1	ABL proto-oncogene 1, non-receptor tyrosine kinase [KO:K06619] [EC:2.7.10.2]																7349	UCN
																						2317	FLNB	filamin B [KO:K04437]						27	ABL2	ABL proto-oncogene 2, non-receptor tyrosine kinase [KO:K08887] [EC:2.7.10.2]																114131	UCN3
																						1398	CRK	CRK proto-oncogene, adaptor protein [KO:K04438]						5868	RAB5A	RAB5A, member RAS oncogene family [KO:K07887]																90226	UCN2
																						1399	CRKL	CRK like proto-oncogene, adaptor protein [KO:K04438]						5869	RAB5B	RAB5B, member RAS oncogene family [KO:K07888]																1394	CRHR1
																						408	ARRB1	arrestin beta 1 [KO:K04439]						5878	RAB5C	RAB5C, member RAS oncogene family [KO:K07889]																1395	CRHR2
																						409	ARRB2	arrestin beta 2 [KO:K04439]						382	ARF6	ADP ribosylation factor 6 [KO:K07941]																2695	GIP
																						5599	MAPK8	mitogen-activated protein kinase 8 [KO:K04440] [EC:2.7.11.24]																								2696	GIPR
																						5602	MAPK10	mitogen-activated protein kinase 10 [KO:K04440] [EC:2.7.11.24]																								2641	GCG
																						5601	MAPK9	mitogen-activated protein kinase 9 [KO:K04440] [EC:2.7.11.24]																								2642	GCGR
																						5600	MAPK11	mitogen-activated protein kinase 11 [KO:K04441] [EC:2.7.11.24]																								2740	GLP1R
																						6300	MAPK12	mitogen-activated protein kinase 12 [KO:K04441] [EC:2.7.11.24]																								9340	GLP2R
																						5603	MAPK13	mitogen-activated protein kinase 13 [KO:K04441] [EC:2.7.11.24]																								2691	GHRH
																						1432	MAPK14	mitogen-activated protein kinase 14 [KO:K04441] [EC:2.7.11.24]																								2692	GHRHR
																						8550	MAPKAPK5	MAPK activated protein kinase 5 [KO:K04442] [EC:2.7.11.1]																								5741	PTH
																						9261	MAPKAPK2	MAPK activated protein kinase 2 [KO:K04443] [EC:2.7.11.1]																								113091	PTH2
																						7867	MAPKAPK3	MAPK activated protein kinase 3 [KO:K04444] [EC:2.7.11.1]																								5745	PTH1R
																						9252	RPS6KA5	ribosomal protein S6 kinase A5 [KO:K04445] [EC:2.7.11.1]																								5746	PTH2R
																						8986	RPS6KA4	ribosomal protein S6 kinase A4 [KO:K16510] [EC:2.7.11.1]																								116	ADCYAP1
																						994	CDC25B	cell division cycle 25B [KO:K05866] [EC:3.1.3.48]																								117	ADCYAP1R1
																						4772	NFATC1	nuclear factor of activated T cells 1 [KO:K04446]																								6343	SCT
																						4775	NFATC3	nuclear factor of activated T cells 3 [KO:K17333]																								6344	SCTR
																						3725	JUN	Jun proto-oncogene, AP-1 transcription factor subunit [KO:K04448]																								7432	VIP
																						3727	JUND	JunD proto-oncogene, AP-1 transcription factor subunit [KO:K04449]																								7433	VIPR1
																						1386	ATF2	activating transcription factor 2 [KO:K04450]																								7434	VIPR2
																						7157	TP53	tumor protein p53 [KO:K04451]																								2911	GRM1
																						1649	DDIT3	DNA damage inducible transcript 3 [KO:K04452]																								2912	GRM2
																						4149	MAX	MYC associated factor X [KO:K04453]																								2913	GRM3
																						4208	MEF2C	myocyte enhancer factor 2C [KO:K04454]																								2914	GRM4
																						3315	HSPB1	heat shock protein family B (small) member 1 [KO:K04455]																								2915	GRM5
																						207	AKT1	AKT serine/threonine kinase 1 [KO:K04456] [EC:2.7.11.1]																								2916	GRM6
																						208	AKT2	AKT serine/threonine kinase 2 [KO:K04456] [EC:2.7.11.1]																								2917	GRM7
																						10000	AKT3	AKT serine/threonine kinase 3 [KO:K04456] [EC:2.7.11.1]																								2918	GRM8
																						5494	PPM1A	protein phosphatase, Mg2+/Mn2+ dependent 1A [KO:K04457] [EC:3.1.3.16]																								2550	GABBR1
																						5801	PTPRR	protein tyrosine phosphatase receptor type R [KO:K04458] [EC:3.1.3.48]																								9568	GABBR2
																						84867	PTPN5	protein tyrosine phosphatase non-receptor type 5 [KO:K18018] [EC:3.1.3.48]																								165829	GPR156
																						5778	PTPN7	protein tyrosine phosphatase non-receptor type 7 [KO:K18019] [EC:3.1.3.48]																								2902	GRIN1
																						1843	DUSP1	dual specificity phosphatase 1 [KO:K21278] [EC:3.1.3.16 3.1.3.48]																								2903	GRIN2A
																						1846	DUSP4	dual specificity phosphatase 4 [KO:K04459] [EC:3.1.3.16 3.1.3.48]																								2904	GRIN2B
																						1844	DUSP2	dual specificity phosphatase 2 [KO:K04459] [EC:3.1.3.16 3.1.3.48]																								2905	GRIN2C
																						1849	DUSP7	dual specificity phosphatase 7 [KO:K04459] [EC:3.1.3.16 3.1.3.48]																								2906	GRIN2D
																						1850	DUSP8	dual specificity phosphatase 8 [KO:K04459] [EC:3.1.3.16 3.1.3.48]																								116443	GRIN3A
																						1847	DUSP5	dual specificity phosphatase 5 [KO:K04459] [EC:3.1.3.16 3.1.3.48]																								116444	GRIN3B
																						80824	DUSP16	dual specificity phosphatase 16 [KO:K04459] [EC:3.1.3.16 3.1.3.48]																								2554	GABRA1
																						1848	DUSP6	dual specificity phosphatase 6 [KO:K21946] [EC:3.1.3.16 3.1.3.48]																								2555	GABRA2
																						1852	DUSP9	dual specificity phosphatase 9 [KO:K18498] [EC:3.1.3.16 3.1.3.48]																								2556	GABRA3
																						11221	DUSP10	dual specificity phosphatase 10 [KO:K20216] [EC:3.1.3.16 3.1.3.48]																								2557	GABRA4
																						1845	DUSP3	dual specificity phosphatase 3 [KO:K17614] [EC:3.1.3.16 3.1.3.48]																								2558	GABRA5
																						5536	PPP5C	protein phosphatase 5 catalytic subunit [KO:K04460] [EC:3.1.3.16]																								2559	GABRA6
																						5495	PPM1B	protein phosphatase, Mg2+/Mn2+ dependent 1B [KO:K04461] [EC:3.1.3.16]																								2560	GABRB1
																						3312	HSPA8	heat shock protein family A (Hsp70) member 8 [KO:K03283]																								2562	GABRB3
																						3303	HSPA1A	heat shock protein family A (Hsp70) member 1A [KO:K03283]																								2561	GABRB2
																						3306	HSPA2	heat shock protein family A (Hsp70) member 2 [KO:K03283]																								2563	GABRD
																						3305	HSPA1L	heat shock protein family A (Hsp70) member 1 like [KO:K03283]																								2564	GABRE
																						3304	HSPA1B	heat shock protein family A (Hsp70) member 1B [KO:K03283]																								2565	GABRG1
																						3310	HSPA6	heat shock protein family A (Hsp70) member 6 [KO:K03283]																								2566	GABRG2
																						2122	MECOM	MDS1 and EVI1 complex locus [KO:K04462] [EC:2.1.1.367]																								2567	GABRG3
																						5607	MAP2K5	mitogen-activated protein kinase kinase 5 [KO:K04463] [EC:2.7.12.2]																								2568	GABRP
																						5598	MAPK7	mitogen-activated protein kinase 7 [KO:K04464] [EC:2.7.11.24]																								2569	GABRR1
																						3164	NR4A1	nuclear receptor subfamily 4 group A member 1 [KO:K04465]																								2570	GABRR2
																						9020	MAP3K14	mitogen-activated protein kinase kinase kinase 14 [KO:K04466] [EC:2.7.11.25]																								200959	GABRR3
																						1147	CHUK	component of inhibitor of nuclear factor kappa B kinase complex [KO:K04467] [EC:2.7.11.10]																								55879	GABRQ
																						3551	IKBKB	inhibitor of nuclear factor kappa B kinase subunit beta [KO:K07209] [EC:2.7.11.10]																								57152	SLURP1
																						8517	IKBKG	inhibitor of nuclear factor kappa B kinase regulatory subunit gamma [KO:K07210]																								432355	SLURP2
																						51701	NLK	nemo like kinase [KO:K04468] [EC:2.7.11.24]																								1134	CHRNA1
																						4790	NFKB1	nuclear factor kappa B subunit 1 [KO:K02580]																								1135	CHRNA2
																						4791	NFKB2	nuclear factor kappa B subunit 2 [KO:K04469]																								1136	CHRNA3
																						5970	RELA	RELA proto-oncogene, NF-kB subunit [KO:K04735]																								1137	CHRNA4
																						5971	RELB	RELB proto-oncogene, NF-kB subunit [KO:K09253]																								1138	CHRNA5
																																																8973	CHRNA6
																																																1139	CHRNA7
																																																55584	CHRNA9
																																																57053	CHRNA10
																																																1140	CHRNB1
																																																1141	CHRNB2
																																																1142	CHRNB3
																																																1143	CHRNB4
																																																1144	CHRND
																																																1145	CHRNE
																																																1146	CHRNG
																																																5023	P2RX1
																																																22953	P2RX2
																																																5024	P2RX3
																																																5025	P2RX4
																																																5026	P2RX5
																																																5027	P2RX7
																																																9127	P2RX6
																																																2890	GRIA1
																																																2891	GRIA2
																																																2892	GRIA3
																																																2893	GRIA4
																																																2897	GRIK1
																																																2898	GRIK2
																																																2899	GRIK3
																																																2900	GRIK4
																																																2901	GRIK5
																																																2894	GRID1
																																																2895	GRID2
																																																2741	GLRA1
																																																2742	GLRA2
																																																8001	GLRA3
																																																2743	GLRB
																																																7442	TRPV1
																																																706	TSPO
																																																2908	NR3C1
																																																2688	GH1
																																																2689	GH2
																																																1442	CSH1
																																																1443	CSH2
																																																2690	GHR
																																																7067	THRA
																																																7068	THRB
																																																3952	LEP
																																																3953	LEPR
																																																5617	PRL
																																																5618	PRLR
[truncated: 4 more columns]

## Sheet: supplementary table 4
The union of supplementary1&2&3（Union）
Gene_Symbol _depressive IPA_kegg_2756
NPY
SLC6A4
OPRM1
GABRA2
CRH
COMT
BDNF
ALDH2
ADH1C
ADH1B
NR3C1
HTR2A
CACNA1C
ANK3
CYP2E1
S100B
GSK3B
TPH2
DRD1
NDUFV2
MTHFR
IL6
CRHR1
RELN
FKBP5
GABRG2
NTRK2
CHRNA5
PTGS2
CCKAR
CHRNA3
KCNK2
INS
CNR2
ADRBK2
SP4
SNAP25
PDYN
TACR3
POMC
DRD5
TACR1
SNCA
TAS2R38
PDE4B
GRIK2
GABBR1
FGFR1
ADCY8
NTNG2
SOD1
SERPINA1
NPY2R
AKR1C4
SHBG
GLO1
HTR1A
DRD2
SLC6A3
MAOA
TPH1
NRG1
IL1B
DISC1
SLC6A2
DRD4
DAOA
DBH
CRHR2
CHRM2
HTR1B
ADRA2A
DRD3
SLC29A1
CRHBP
CLOCK
DTNBP1
NGF
AKR1A1
TH
HTR2C
CREB1
PDLIM5
P2RX7
TNF
GRIN2B
CYP2D6
GNB3
NR1D1
GABRA5
ADH7
DGKH
APOE
CYP2C19
ARNTL
TDO2
GABRB3
ALDH1A1
PKNOX2
PER3
ABCB1
ADH1A
ANKK1
CNR1
GAD1
NAPG
GABRA6
PCLO
KCNN3
GRIK3
ZNF804A
GAL
DFNB31
MAOB
NCAM1
GRIK4
ESR1
GRM3
GRIN2A
TIMELESS
GRIA1
GABRA3
CSNK1E
CNTF
AGT
ADCYAP1
WFS1
LEP
RORA
HTR3A
HNMT
GABRA1
CRY2
CRY1
CHRNA4
TAC1
PER2
RGS4
GRM7
CHRNA7
AR
CHMP1B
ARNTL2
HTR3B
BHLHE40
RFX4
IL1RN
GRIN1
GABRB1
FYN
EGF
ATP1A3
OPRK1
BHLHE41
SORCS2
COX2
HTR7
GPR50
AKT1
IMPA2
VEGFA
SLC18A1
PSEN1
OXTR
NFKB1
ATXN3
INPP1
DPYSL2
ACE
NCAN
ARSA
REN
PDE4A
HCRT
TAAR6
TTC12
SLC18A2
SLC1A2
PIP4K2A
PCNT
OPRL1
NPAS2
HTR6
GRIA2
GDNF
GABRG1
GABRB2
DUSP6
CYP2C9
CHRNB4
CDH13
CHRFAM7A
MAPK3
OXT
NR3C2
IGF1
MCHR2
SGIP1
BICC1
NPAS3
PBRM1
SSTR5
SLC6A1
SCN8A
MTR
MMP9
ITIH3
HTR5A
HSPA1B
HSPA1A
GSTM1
GRM4
GRIA3
CHAT
ATF4
ERDA1
YWHAZ
TRH
IL1A
GRM1
SNORA54
ZNF699
CNTN4
OSBPL5
ACN9
HES6
SLCO1C1
SLC39A3
GPR78
DOCK9
ATF5
PDE10A
SIGMAR1
MED12
NRXN3
AKR1C3
PHLDA2
NEK4
SOD2
PPARD
SLC22A18
NTRK3
NAP1L4
MTHFD1
LTA4H
ITIH1
HSPA1L
GSTT1
GRM2
GNAL
GLI2
GABRR2
GABRR1
GABRG3
FABP2
DSCAM
NQO1
CARS
CAMK2A
ATP1A1
ASMT
ADORA2A
ADM
AANAT
DAOA-AS1
DEAF1
ARTN
TTR
PLA2G1B
PFKL
NOTCH4
G6PD
CALM2
BRCA1
BCL2
APRT
ABO
OPN4
BRD1
TNFRSF1A
TCF4
PMCH
NOS2
HP
MCHR1
GH1
ERBB4
DLG4
DLG3
BCR
PROKR2
PPP1R1B
ARC
SLC12A6
CARTPT
HOMER1
VGF
TSNAX
HSP90B1
SYN1
PNOC
PENK
OPRD1
NOS3
NEFL
LIF
IDO1
IL18
IL10
GRN
GRID1
GFAP
F9
DNMT1
BAG1
TSNAX-DISC1
HCN1
PGP
SLC17A7
DISC2
SIRT1
WWC1
KIAA0040
HIP1R
CHRNA6
SGCE
HCAR3
KMO
YWHAE
UCN
TP53
TNFRSF1B
TGM2
SNRNP70
RAC1
PYY
PSEN2
PRODH
PRL
MAPK8
PRKCI
POLG
PLP1
PIK3R1
PDE4D
NPY5R
NGFR
MC2R
STMN1
KCNJ6
ITPR1
ITIH4
IMPA1
CXCL8
IGFBP2
HTR4
DNAJB1
HFE
HCRTR1
GYPE
FGFR2
FGF2
FABP7
F2
EGR3
DUSP1
DLG2
CYP2B6
CTLA4
CHRNB3
CHRNA2
CDKN2A
CDH12
CDH11
CAT
AVPR1B
ATP2A2
APP
APAF1
ADRB1
ADCY7
ADARB1
A2M
PPIEL
NPS
NPSR1
MMAB
MDGA1
ABCA13
CPO
OR7D4
C14orf28
GRIN3A
CSMD2
SLC46A1
CASC4
PIP4K2C
FTO
ALG8
USP46
ANAPC1
LHX5
LHPP
RNF123
HAMP
PCDH10
SLC12A5
NMUR2
SLC29A3
FEV
GNB1L
SMOX
DGCR8
TUBA8
SRRT
PEX5L
SPG21
KCNK9
PCDH12
NTM
TAGLN3
SLCO3A1
HPGDS
CNTN6
DKK4
CACNG5
DAZAP1
AGO1
SLC17A5
FGF20
FBXL3
CNTNAP2
ABI3BP
PHF3
NCS1
LARS2
CRTC1
ASTN2
PLCB1
VPS13A
KANK1
ZCCHC14
NLGN1
AKAP10
CPLX1
CPLX2
TNFSF13B
C1D
GNB2L1
HCG9
RNF41
HCN4
HDAC5
HDAC6
RAPGEF5
HDAC9
ARHGEF10
SEC24C
NRXN1
LGI1
DCLK1
TBX19
SEMA5A
HSPB3
PROM1
GGH
FGF17
RECK
SYN3
GHS
REEP5
PTP4A1
VIPR2
TLR4
TLR2
TLE1
TKT
TFAP2B
SRD5A2
SRD5A1
SLC6A13
SLC1A6
SLC1A3
SLC1A1
SRSF3
SFRP1
REST
RELA
PTGDS
MAPK1
PRKCB
PPP3CC
PPP2R2C
POU3F2
PIK3C3
PDE1B
PDE9A
PDCD2
TBC1D25
OAS2
NTS
NRD1
NPR1
NQO2
NFIX
NEFM
NEDD4
NDUFV3
NDUFV1
MLLT3
MFGE8
MC4R
MC1R
MAP2
M6PR
LDLR
KPNA3
KDR
IL17A
IL9R
IL6R
IL2RB
IGFBP7
HTR1D
HSPA4
HSF1
HSD11B1
HLA-DRB4
HLA-DRA
HINT1
HTT
GTS
GSTZ1
GRPR
GPX1
GNAS
GLUL
GAPDH
GAP43
GAD2
FOLH1
FN1
FOXO3
PTK2B
EPHX1
EP300
EHHADH
EGR2
EGFR
TOR1A
DUSP4
DPP4
DNMT3B
DGKB
CREBBP
CMKLR1
CFTR
CDH18
CDH15
CDH10
CDH9
CDH8
CDH5
CD34
SERPINA6
CAMK4
BCHE
ATF3
ARRB2
AQP4
APOD
SLC25A4
ALK
ADRBK1
ADRA2C
ADCYAP1R1
ADCY5
ADCY3
ACP1
RASGRP1
DLX1
S1PR1
KCNQ2
MIR137
OTX2
TRPC7
BCL9
NOD2
SST
XBP1
CACNB2
PALB2
CBS
TOMM40
STIP1
R3HDML
PRIMA1
FREM3
ENPEP
MYT1L
ANPEP
HP1BP3
PROK2
TEF
GALR2
FOXP2
IKBKE
SETDB1
SDCCAG8
B3GAT2
DCC
JAG1
SP8
ACSL6
FMR1
ADNP
ALOX12
HAGH
HDAC1
IL12B
KCNS3
LTA
MIR30E
MAG
MBNL1
MDH1
NDUFS1
BCL11A
RCBTB1
PRKCA
PAK7
NUFIP2
PTPN6
CCND1
ATXN2
SHMT1
SLC12A2
SNCB
SOX10
KLF5
TBP
TPI1
VSNL1
ZIC2
LRP8
KREMEN1
STON2
CCK
MBD2
EFCAB11
TMSB10
DLGAP1
NUMBL
RIMS2
SV2A
CDH7
MIR2682
LBX1
FAM109A
SYNE1
SEZ6L
LACE1
NPAS4
GRIK1
PLCXD3
MMP10
DOK5
BDKRB2
TSPO
TPO
YWHAH
LMAN2L
SHANK3
SYNGR1
MIR1202
ACSM1
CTNND2
CYP1B1
CMYA5
FOSB
GABRD
FOXD3
IL2RA
LRP1
PDE11A
PITX3
CCL24
CACNA1D
CAMKK2
CHEK1
CHRM4
CLU
UHMK1
AGER
ABCA1
EFNB2
APOBEC3A
EN1
TSNARE1
ALDH3A1
SEMA3D
ARHGAP26
SYT11
TMEM245
GRIA4
GSTA1
HK1
HMGA1
APC
HSPA9
FAS
IL4
ITGB3
KCNH2
LASP1
MIR17
MIR206
MBP
MC5R
MSRA
MYO5B
MYO9B
PDZK1
PI4KA
PLG
FXYD1
PON1
MAP2K7
PTGER3
MIR432
RHD
CTXN3
BID
ZSCAN31
PINK1
SLIT3
SREBF2
STX1A
XRCC1
XRCC4
DGCR6
KAT8
PTPN5
RGS5
PLA2G4C
CDK5R1
ALDH1A2
HPS4
MPZL1
CEACAM21
PLAA
FADS2
SLC25A27
SETD1A
ARHGAP32
HDAC4
OXSR1
HMGXB4
NRG3
ERBB3
AKT2
GRM5
HLA-G
KCNQ3
C15orf53
PREP
SAT1
MPPE1
BRCA2
NR2E1
VDR
UCN3
AP2B1
EIF4B
FKBP4
SIRT2
PRND
MTOR
GABPA
IFNA1
NCKAP5
ITGAL
IL20
PAWR
PFKFB3
PLA2G2A
ATP7B
AVP
MAP2K5
CCBL2
PTPRR
RARA
SELP
RAPH1
BMP7
STAT3
TERT
TGFB1
ZBTB16
RANBP9
SIRPB1
PPARGC1A
CHRM1
BTBD9
TAAR1
CSF2
CSF2RB
CYP3A4
CYP3A5
ESR2
ALDH3B1
ADNP2
MYO16
MLC1
FUT8
PCDH17
GNA12
GRIN2C
IL3
JARID2
JUN
KIF2A
IPO5
LIFR
MIR219A2
SMAD5
MAP6
MDK
TRPM1
GADD45B
NNMT
NPAS1
NPY1R
MIR382
OPCML
PAFAH1B1
PAH
CDK16
MSRB1
SERPINI1
PLAT
PMP2
SLC38A2
DYM
NDE1
PPP3R1
LYRM4
ADAMTSL3
PTPRZ1
CACNG8
RGS2
CSMD1
ST3GAL1
ETNPPL
SLC6A9
SLC6A12
SP1
TAPBP
TNXB
ADAMTS12
DGCR14
BECN1
SYNGAP1
HDAC3
CCNA2
NAV1
DLGAP2
GPR52
PICK1
SH3PXD2A
2020-09-07
CDC42
KCTD12
DIO2
GRIK5
HLA-E
ITGA9
MBL2
AKAP8
CRP
DCANP1
MORC1
TBX21
GMIP
MAP2K1
CCL2
TFCP2
SYNJ2
DEL22Q11.2
DLG2-AS1
HNRNPA3P1
PEMT
CTCF
MSS51
MAPK14
CYP1A2
TNIK
GCH1
GFRA1
NPTN
GJA8
GSN
GSTP1
DNMT3L
HLA-DQB1
IGF2
IL2RG
LSAMP
ASAH1
MOG
MIR346
CALY
PLLP
MED15
PNPO
2020-09-11
MCTP2
SLC7A10
CDC42SE2
KIF17
PTPN1
PRODH2
SDHA
SNORD85
C1QB
UCP2
VRK2
SLC30A3
ADAM12
ST8SIA2
BRAP
MEGF10
PPP1R9B
CCND2
SRGAP3
TOM1
KLK8
DAO
CUX2
KAT6B
ME2
ND1
NR4A2
PLA2G4A
PPID
ACTB
SLC22A16
ABCC9
TPPP
EHD3
CXCL10
LDHA
MMP8
NELL1
GDE1
PRNP
PSMB4
S100A10
SGK1
CALCA
PLA2G4B
ERVW-4
ACTR2
CDC42EP3
SRSF10
PTPN21
CHGA
CKB
ADORA1
CLVS2
CRMP1
ADRA1A
CTNNA2
DNM1
ELAVL2
FBXO45
DAAM2
AMACR
HSPA12A
LHX6
GFRA3
APOBEC3C
IFNL3
GPS1
GRM8
GSTT2
IL19
H2AFX
HLA-B
HLA-J
APOH
MIR107
KMT2A
MIR328
OPA1
NRN1
DCDC2
RAPGEF6
PTPRA
SRR
WNK3
SOX5
SPTBN2
TAP1
CLDN5
TPT1
UFD1L
FAM134A
NDEL1
CASP3
GNPAT
UNC5C
TNFSF13
CD163
NDST3
ARHGAP18
PRDX6
NOS1AP
ARHGEF11
ADCY2
IFT27
STAB1
HSPA5
IFNG
ITGAM
ATP1A2
TLL2
TSPAN8
PLA2G6
CASP8
PDCD6
BSCL2
HDAC2
HIF1A
NTF3
TLR7
DDIT4
SLC6A15
PTX3
SOX9
TYK2
PEA15
OLIG2
SEMA3A
CSPG5
CHGB
IL1RAPL1
CHRNB2
CCR5
CNIH3
CTRL
EML5
DBN1
SNX31
LPAR1
C9orf72
FBP1
SULT4A1
CNPPD1
PDE7B
GCLC
HTR3E
HIST1H1B
ERVW-1
HLA-C
IDE
LRRTM1
IL3RA
BLOC1S3
LMX1A
LPL
ARVCF
MICB
MMP3
LMOD2
MTNR1A
ATM
2020-09-02
SHANK1
PDGFRB
PPARA
PPIA
SOBP
HHAT
SLC17A6
RBP1
SMARCA2
SREBF1
STXBP1
VIP
ZNF74
CACNA1F
DDR1
CCDC86
CALB1
KCNH6
CALR
ITGA8
DDO
CAV1
MAGI1
HOMER2
FEZ1
RIMS3
MAGI2
CDC25C
IFNAR1
DDC
DBNL
ACADS
NRGN
IMPACT
GPRC5D
PRKCZ
SPR
DCTN5
TRIM69
TTC9B
CYP1A1
CYP19A1
EMP1
GJA1
HLF
ARRB1
MT2A
MYD88
SERPINE1
CC2D1A
GLT8D1
SLC5A7
VAMP2
KAT2B
QKI
EDEM1
LINC00271
PRSS16
CETN1
GABARAP
CNP
CSF2RA
PDIK1L
CTNNB1
SLC23A3
CTSK
AGA
EGR4
EIF2S1
CYFIP1
DICER1
FRA7G
TENM4
AUTS2
FBXL21
TRMT2A
DKK3
IL17C
GNAO1
GRK6
GRB2
HIST1H1E
HLA-A
APBA2
HTR1F
IL2
IL10RA
KCNJ3
LCN2
LMX1B
MIR326
DFNB47
NEUROG1
FXYD6
TREM1
ULK4
AVPR1A
ST6GALNAC1
PSD
PTGS1
MIR497
S100A9
TAP2
TBX1
TCF7L2
TF
VLDLR
CACNA1B
FZD3
TET1
TXNDC5
CGNL1
SOCS2
PHOX2B
TOP3B
SLC6A5
SNAP29
DOCK4
ADH4
ERCC1
HMGB1
MALAT1
MIR143
MIR203A
MMP2
NOS1
TAS2R13
IPO11
GHRL
PPM1G
UBAP2
ANKRD7
NLGN4X
RFC1
BHMT
ST6GAL1
XRCC5
THSD7B
KLF11
MPDZ
NAT1
CD19
CD36
HERPUD1
CHRM5
FAAH
ELTD1
C20orf181
CDK5
STARD3
CYP11A1
GALR1
FAM53B
LILRA1
ADH5
ADH6
NKAIN2
EPHA8
ALDH3B2
KDM4C
TIPARP
DKK2
AGO2
HPRT1
SERINC2
THEMIS
MIR146A
MCM5
MOBP
ASTN1
ATOH1
NTSR1
GEMIN4
DSCAML1
RGS17
DECR1
DNMT3A
HSP90AA1
NSF
CDK1
CREM
GHRH
ZDHHC8
NCOR2
GPRIN2
FOS
PEX19
CCBL1
HAPLN3
EGR1
FABP3
PADI4
GFRA2
GCLM
HLA-DPB1
CYP26C1
KCNH1
FADS1
MIR130B
ELOVL5
BSG
C4BPB
SCGB1A1
CD14
CSNK1D
SYN2
MAGEL2
CYP27B1
ATP6
MTNR1B
PPARG
PARL
SOX6
SLC1A5
SP3
HIST1H2BJ
MAPT
ABCB4
TGOLN2
CRYZ
ADRB3
EDN1
ABCG1
FHIT
GJA5
GLS2
CYP26B1
PANX2
GJD2
BIK
TFAP2A
TIMP4
SLC25A12
CELSR1
HCAR2
NRTN
AHI1
PI4K2B
TIMP1
GAS2L1
C1QTNF3
DBI
ACSL4
MPC2
NALCN
GLS
HRH2
CD99
PPP2R2B
SLC1A4
VAMP7
TGFBR2
PLA2G7
HERC2
NAV2
AKAP5
CD48
CHRM3
ISL1
ACT
SLC32A1
SLC30A8
GLRA2
GSS
RNR2
CLDN11
RANBP1
WNK4
WNT2
CALM1
SHOX2
VAMP3
GRK5
POU3F1
FCGR2A
DROSHA
MYH9
C12orf5
RGS10
AGXT2
VAMP1
TCP1
TYROBP
FKBP1A
IBGC1
RTN4
ORM1
KYNU
PADI2
LRRK2
EN2
ENO1
GRIP1
CABIN1
CNIH4
HTC2
KCNJ10
C1QA
C4BPA
ST8SIA4
ENTPD4
IL1R1
NEUROD2
SHH
XRCC3
GGTLC1
CYP2A6
RGS20
WLS
DUSP8
CD160
CDNF
PER1
DLST
HLA-DRB1
PLCG1
IL24
CUX1
KCNS1
LILRB1
MARK2
EMX2
ENO2
FABP5
SBNO2
RASD2
B3GAT1
MCAT
GPM6A
PSAT1
CNNM2
PLSCR4
MAD1L1
CDH17
PSPN
TXNRD2
HPSE
ERVK-18
RAI1
FSTL1
RTKN2
GABRA4
MEF2A
NDP
SLC25A1
TYR
TSHZ1
ADRB2
NTF4
RASGRF1
CCR6
CCR7
ADRA1B
MDM4
MS
SMS
SYNDIG1
KALRN
RGS6
PLA2G4D
GRB10
JAG2
MIR185
TLR3
TRPM2
CADPS2
NRXN2
RGS1
CDKN1C
ADK
ADSS
DIO3
PLEKHA6
AP3M1
PCK1
SLC6A11
GADL1
PPP2R4
MBD5
SERTAD1
IL11
PLXNA2
ATXN1
SULT1A1
PSD3
SIRT5
BACE1
STH
FTL
ICAM1
ARHGAP1
RNANC
PTPRC
TLL1
YWHAZP5
IL18R1
MRX27
CACNA1A
FZD4
RNPS1
FASN
CACNG2
IGF2BP2
NDUFS7
MIF
DLL4
PCDH11Y
GLYAT
CLEC10A
CSRP1
DNAH8
GIF
MIR212
ROR1
FOXP3
PGAM1
IRF7
GABBR2
B3GNT2
SERPINA3
HTR3D
NFASC
FLNB
BLOC1S1
OFCC1
GSTM2
HMOX1
MIR137HG
LRP2
ACHE
PAX6
AMBRA1
B2M
ERVK-8
BTC
SLC30A4
PANK2
CCDC68
TESK2
CHL1
MGLL
COX8A
CYP2A13
EIF4A2
DKK1
FLG
FOLR1
MPO
NKAIN1
SCN1A
ECHS1
LBP
PDGFRA
PIK3CA
CYTL1
ERCC6L
RASGRF2
SRF
SLITRK2
GALR3
HAND1
HAND2
BAG3
ST18
SNORD15A
TFAP2C
VWF
VAPA
SSTR3
PCDH8
NLGN2
(S)-duloxetine
(S)-ketamine
5-HTR3
5-hydroxytryptamine
5-hydroxytryptophan
ABAT
ABI1
acamprosate
acetaminophen
ACTL6B
ADRA1
ADRA1D
ADRA2B
agomelatine
AGTR1
AHCY
ALB
ALDH5A1
alendronic acid
allopregnanolone
alpha2-adrenergic receptor
alprazolam
amantadine
AMBP
amisulpride
amitifadine
amitriptyline
amitriptyline/chlordiazepoxide
amitriptyline/perphenazine
amitriptylinoxide
amlodipine
amoxapine
amphetamine
androstenedione
ANXA1
ANXA6
aprepitant
aripiprazole
armodafinil
ATG5
atomoxetine
ATP
ATP1A4
ATXN2L
azithromycin
B9D1
BCL6
befloxatone
benperidol
beta-estradiol
biperiden
botulinum toxin type A
brexpiprazole
bromazepam
bromperidol
brotizolam
BTD
BTG1
BTG2
buprenorphine
bupropion
bupropion/dextromethorphan
buspirone
CA1
CA2
CA3
CA4
CA6
CA7
CA9
CA12
CA13
CA14
CA5A
CA5B
CACNA1S
Cacna2d
CACNA2D1
CACNA2D2
CACNA2D3
CACNA2D4
CAD
CALC
calcium carbonate
candesartan cilexetil
cannabidiol
carbamazepine
cariprazine
CCIN
CCKBR
CD46
CD3E
celecoxib
CEP68
chloral hydrate
chlordiazepoxide
chlormethiazole
chlorprothixene
cholecalciferol
cholinesterase
CHRNA1
CHRNA9
CHRNA10
CHRNB1
CHRND
CHRNE
CHRNG
citalopram
clobazam
clomipramine
clonazepam
clorazepate
clorgyline
clozapine
CNKSR1
cocaine
creatine
Creb
CRYAB
CTR9
curcumin
cycloserine
cycloserine/lurasidone
CYP11B1
DAP3
dehydroepiandrosterone sulfate
dehydroisoandrosterone
desipramine
desvenlafaxine
dexmedetomidine
dextroamphetamine
DHFR
diazepam
DIMT1
DIP2C
diphenhydramine
Dishevelled
donepezil
dopamine
doxepin
doxorubicin
drospirenone/ethinyl estradiol/levomefolic acid
DRP2
durapatite
DVL1
E. coli B5 lipopolysaccharide
E. coli serotype 0127B8 lipopolysaccharide
EBP
edivoxetine
eicosapentaenoic acid ethyl ester
eicosapentenoic acid
EIF6
EIF4E
ENSA
EPHX2
escitalopram
estrogen
estrogen receptor
eszopiclone
etomidate
FABP6
FAM153A/FAM153B
FDPS
fenclonine
fentanyl
ferric carboxymaltose
ferrous sulfate
FGA
FGF9
fingolimod
fish oils
fluoxetine
fluoxetine/olanzapine
flupenthixol
fluphenazine
flurazepam
fluspirilene
fluticasone/salmeterol
fluvoxamine
FNTB
folic acid
fremanezumab
FZR1
GABA
GABA receptor
GABA-A receptor
gabapentin
GABRE
GABRP
GABRQ
GABRR3
galanthamine
GAS6
GATM
GCGR
Ginkgo biloba
GNRH
GNRHR
Grik
GRIN2D
GRIN3B
guanfacine
haloperidol
HCRTR2
HGS
HMGCR
HRH1
HSD17B1
HSD17B6
HTR2
HTR2B
HUWE1
hydrocortisone
hydroxyzine
IBTK
ibuprofen
idazoxan
IFN Beta
IgG
IL1
IL12 (complex)
iloperidone
imipramine
indiplon
infliximab
Interferon alpha
iproniazid
isocarboxazid
ITGB5
ITPR2
ketamine
KIF5B
KRT17
L-glutamic acid
L-triiodothyronine
L-tryptophan
lacosamide
ladostigil
lamotrigine
latrepirdine
lazabemide
LETMD1
leucovorin
leuprolide
levetiracetam
levodopa
levomilnacipran
LGALS3
Lh
LINC01108
liraglutide
lisdexamfetamine
lithium
lithium chloride
lithium/lurasidone
LMNB2
lorazepam
lormetazepam
losartan potassium
LRP4
LRRC23
lurasidone
lurasidone/valproic acid
MAO
maprotiline
MDFI
mecamylamine
medroxyprogesterone acetate
melatonin
melperon
memantine
meperidine
metformin
methamphetamine
methohexital
methotrimeprazine
methylphenidate
methyltestosterone
metyrapone
mianserin
MICAL2
midazolam
mifepristone
milnacipran
minocycline
mir-135
mir-506
miR-12198-3p (and other miRNAs w/seed ACUCAGG)
mirtazapine
moclobemide
modafinil
morphine
MRGPRX3
MSC
MSH2
MSH3
MTSS2
MYOM1
MYOZ3
n-3 fatty acids
nAChR alpha4 beta2
NADPH oxidase
naltrexone
NCF1
nefazodone
nelivaptan
neramexane
Neurotrophin
nicergoline
nicotine
nicotinic acetylcholine receptor
nitrazepam
nitrous oxide/oxygen
NMDA Receptor
norepinephrine
nortriptyline
NPIPB5 (includes others)
NSMF
NTRK1
NUP62
NUPR1
olanzapine
omeprazole
opipramol
oxazepam
oxcarbazepine
oxycodone
P2RX2
paliperidone
paroxetine
PDE1A
PDE2A
PDE5A
PDE6C
PEG-interferon alfa-2a
perazine
perphenazine
PF4
PGR
phenelzine
phenobarbital
phenytoin
phosphate
pimozide
pindolol
pioglitazone
pipamperone
piracetam
Pka catalytic subunit
POR
PPBP
pramipexole
pregabalin
pregnenolone
PRKAR1A
PRKCSH
progesterone
promethazine
propofol
prothipendyl
protriptyline
PRPF4
PRPF19
PRPF4B
PRUNE1
PSIP1
PSMA7
PSMD9
PSMD13
PTN
pyrimethamine
pyritinol
pyrrolizidine alkaloid derivative
quetiapine
RAB13
RAC3
radafaxine
raloxifene
ramelteon
RAP1GAP
RASA4
RCAN1
reboxetine
remifentanil
reserpine
ribavirin
riluzole
rimonabant
RING1
risperidone
rivastigmine
RNASEH2B
ropinirole
ropivacaine
RSU1
RYK
S(-)-carbidopa
S-adenosylmethionine
S-mecamylamine
S1PR5
Sch-23390
SCN10A
SCN11A
SCN1B
SCN2A
SCN2B
SCN3A
SCN3B
SCN4A
SCN4B
SCN5A
SCN7A
SCN9A
scopolamine
selective serotonin reuptake inhibitor
selegiline
SEMA3F
serotonin-norepinephrine reuptake inhibitor
sertindole
sertraline
sevoflurane
SFPQ
sildenafil
simvastatin
SL 327
SLC1A7
SMIM30
SMURF1
sodium chloride
SR 48968
SR 58611
SSR1
SSR125543A
succinylcholine
sulpiride
suvorexant
SWAP70
SYMPK
TACR2
tasimelteon
temazepam
testosterone
tetrabenazine
thioridazine
THOC1
THRA
THRB
tianeptine
tiapride
[truncated: 758 more rows]

## Sheet: supplementary table 5
VIP scores of the top 5 components of the top 100 genes distinguishing four development stages
Gene symbol	Component1	Component2	Component3	Component4	Component5
PCDH15	1.5593	1.5445	1.5422	1.5416	1.5415
DSCAM	1.5533	1.5391	1.5365	1.5358	1.5357
LHFPL3	1.5527	1.5377	1.5358	1.5355	1.5355
PTPRZ1	1.4994	1.4847	1.4829	1.4834	1.4841
OPCML	1.4631	1.4554	1.4534	1.4531	1.453
LRRC4C	1.4404	1.4339	1.4324	1.4322	1.4321
NRXN1	1.4396	1.4327	1.4309	1.4303	1.4302
CSMD1	1.4243	1.4233	1.4222	1.4222	1.4223
TNR	1.422	1.408	1.4069	1.407	1.4075
MMP16	1.3472	1.333	1.3306	1.3301	1.33
KCND2	1.3254	1.3131	1.3108	1.3103	1.3101
LUZP2	1.3243	1.3123	1.3107	1.3101	1.31
FAM155A	1.3156	1.3054	1.3031	1.3026	1.3024
VCAN	1.3134	1.3039	1.3033	1.3029	1.3029
FGF14	1.3124	1.3025	1.3002	1.2999	1.2999
LRRTM4	1.311	1.3104	1.3089	1.3087	1.3086
PLP1	1.3021	1.2881	1.2865	1.2864	1.2863
KCNIP4	1.2893	1.2916	1.29	1.2896	1.2895
SNTG1	1.2816	1.269	1.2675	1.267	1.2669
SOX6	1.2534	1.2401	1.2384	1.2379	1.2379
MBP	1.2394	1.2305	1.2306	1.23	1.2299
SLC35F1	1.2369	1.2304	1.2315	1.2309	1.2308
FGF12	1.1975	1.1966	1.1947	1.1944	1.1942
RP4.668E10.4	1.1975	1.1966	1.1947	1.1944	1.1942
GRID2	1.1909	1.1828	1.1809	1.1809	1.1808
CA10	1.1857	1.1746	1.1745	1.1744	1.1743
NXPH1	1.176	1.164	1.1621	1.1622	1.1623
NRCAM	1.1695	1.1622	1.1652	1.1651	1.165
BRINP3	1.1637	1.1536	1.1531	1.1526	1.1525
CHST11	1.148	1.1386	1.138	1.1375	1.1375
CSMD3	1.1138	1.1022	1.1003	1.1003	1.1002
GPM6A	1.1124	1.1015	1.1009	1.1004	1.1003
ST18	1.1106	1.0999	1.0982	1.0983	1.0982
DCC	1.1087	1.098	1.0986	1.0981	1.098
XYLT1	1.1043	1.0928	1.0908	1.0908	1.0907
GRM7	1.1006	1.0899	1.0897	1.0892	1.0891
RORA	1.0815	1.0699	1.0696	1.0691	1.069
DPP6	1.0666	1.0635	1.0617	1.0617	1.0616
GRIK2	1.0631	1.0519	1.0531	1.0527	1.0527
SEZ6L	1.0478	1.0416	1.0415	1.0415	1.0414
CTNNA3	1.0461	1.0362	1.0394	1.039	1.0389
GRM5	1.0411	1.0299	1.0323	1.0327	1.0326
CNTN1	1.0407	1.0296	1.0297	1.0295	1.0295
ZEB1	1.0395	1.0432	1.0469	1.0465	1.0465
ZFPM2	1.023	1.0174	1.0181	1.0183	1.0183
SEMA5A	1.0179	1.0092	1.0103	1.0099	1.0098
LRP1B	1.0167	1.0637	1.0628	1.0625	1.0624
NRG3	1.0062	1.002	1.0026	1.0033	1.0032
OPHN1	1.0005	0.98975	0.988	0.98999	0.9906
KCNMB2.AS1	1.0005	0.98975	0.988	0.98999	0.9906
PID1	0.97946	0.97803	0.97917	0.9788	0.97872
NKAIN3	0.97765	0.9793	0.97952	0.97947	0.97946
KLF12	0.96492	0.96207	0.96444	0.96401	0.96392
DGKG	0.95807	0.96462	0.96917	0.96876	0.9687
RNF220	0.95212	0.94465	0.94326	0.94346	0.94336
TMTC2	0.94237	0.93421	0.93397	0.93364	0.93355
NOVA1	0.93076	0.92214	0.92132	0.92093	0.92084
SLC44A1	0.93004	0.92109	0.92124	0.92139	0.92136
LSAMP	0.92075	0.95652	0.95789	0.95804	0.95805
MAN2A1	0.904	0.8943	0.89725	0.89688	0.89697
CERCAM	0.88671	0.91117	0.91143	0.91102	0.91117
TMEM144	0.88097	0.87685	0.87605	0.876	0.87593
MEG3	0.87038	0.86952	0.86801	0.86871	0.86862
SLC24A2	0.86392	0.85526	0.85487	0.85534	0.8553
MOBP	0.83798	0.85288	0.85193	0.85183	0.85177
NKAIN2	0.8142	0.83494	0.83667	0.83634	0.83644
PIP4K2A	0.8009	0.80185	0.80304	0.80699	0.80794
RP11.384F7.2	0.8009	0.80185	0.80304	0.80699	0.80794
TF	0.78505	0.78162	0.78207	0.78195	0.782
EPN2	0.77499	0.76825	0.76708	0.7668	0.76673
MAML2	0.77343	0.76513	0.76382	0.76571	0.76563
MAP7	0.76774	0.78301	0.78278	0.78244	0.78236
TMEM165	0.70792	0.70061	0.70285	0.70273	0.70269
DPYD	0.70011	0.73114	0.73211	0.73178	0.73171
QKI	0.68913	0.71007	0.71649	0.71772	0.71776
NTM	0.66351	0.69011	0.69009	0.68995	0.68995
PLCL1	0.65982	0.65789	0.66186	0.66174	0.66168
CRYAB	0.64397	0.69437	0.69699	0.69672	0.69664
NEAT1	0.63025	0.63983	0.63989	0.63989	0.63983
SCD	0.62854	0.63307	0.6328	0.63303	0.63296
PPP1R14A	0.60479	0.61695	0.61915	0.6189	0.61905
SPP1	0.58645	0.62612	0.62988	0.6306	0.63053
LINC00609	0.5718	0.73396	0.73405	0.73386	0.73394
CNTNAP4	0.55779	0.61705	0.61834	0.61808	0.61802
SPOCK3	0.55312	0.54719	0.55059	0.5512	0.55115
SYNJ2	0.53496	0.61926	0.621	0.62088	0.62088
FTH1	0.51195	0.50985	0.51691	0.51703	0.5172
SEPP1	0.50203	0.54835	0.54912	0.54889	0.54896
ST6GALNAC3	0.47943	0.5265	0.52875	0.52863	0.52859
MIR99AHG	0.4719	0.47779	0.48292	0.4827	0.48269
SCD5	0.46131	0.45688	0.46067	0.46194	0.46192
RTN4	0.43222	0.43216	0.43988	0.43987	0.4402
GAB1	0.38486	0.4172	0.41909	0.41916	0.41925
PDE4B	0.3741	0.3792	0.37953	0.38924	0.38942
TUBA1A	0.37223	0.46645	0.47343	0.47384	0.4738
FEZ1	0.36363	0.45315	0.45678	0.45677	0.45673
FHIT	0.34851	0.35244	0.35649	0.35704	0.35702
C10orf90	0.33785	0.34407	0.34877	0.3494	0.34967
NPAS3	0.26426	0.28633	0.28613	0.28912	0.28949
DST	0.10702	0.13478	0.16786	0.16779	0.16807

## Sheet: supplementary table 6
Genes with top 100 Gini scores in four stages
gene symbol	OPC2(Stage1)	OPC1(Stage2)	Oligo3(Stage3)	Oligo1(Stage4)	MeanDecreaseGini
PCDH15	0.034999	0.00504738	0.0276384	0.0122881	9.35099
PTPRZ1	0.03109	0.00334399	0.0289706	0.0187398	8.91539
PLP1	0.00981377	0.0192154	0.00419407	0.0172063	6.97744
LHFPL3	0.0187636	0.00632578	0.0172553	0.0131384	6.74583
KCNIP4	0.010967	0.00516954	0.00778339	0.0194554	6.65745
CSMD1	0.0113656	0.00693425	0.0157154	0.014968	6.54327
LRRC4C	0.0226036	0.00585325	0.0110916	0.0120863	6.37689
DSCAM	0.0178029	0.00318711	0.0171776	0.0132721	6.34114
LRRTM4	0.0168468	0.00343252	0.00879691	0.0128218	6.15429
NRXN1	0.0125082	0.00465295	0.0135887	0.0134522	5.97644
ST18	0.00731521	0.0159757	0.000276523	0.0206817	5.24027
SLC35F1	0.0269403	-0.00116199	0.00753229	0.0063587	5.10805
OPCML	0.0160411	0.00229633	0.0131977	0.00882504	5.10541
TNR	0.0239752	0.00149766	0.0159803	0.00859584	4.92884
MOBP	0.00291823	0.00632681	-0.00109841	0.0259715	4.78228
MMP16	0.00939758	0.0014354	0.0147518	0.00939375	4.74473
FGF14	0.00912029	0.00204952	0.00908626	0.010491	4.43425
CRYAB	0.00288435	0.00452973	0.000710814	0.0131911	4.37961
LUZP2	0.0122747	0.000928484	0.00966093	0.00604902	4.33814
NRCAM	0.0177004	0.000544351	0.00816561	0.00507176	4.28634
LINC00609	0.00237299	0.00246442	0.00287948	0.0121562	4.26435
FAM155A	0.0157571	0.0017695	0.00682399	0.00767525	4.19563
SNTG1	0.0117464	-2.64647e-05	0.00721003	0.00735043	4.19385
VCAN	0.00963968	0.00111761	0.0140685	0.00652874	3.96632
RNF220	0.00301487	0.00795944	-0.000521767	0.0193792	3.96079
MBP	0.00576966	0.00744692	0.00276446	0.0120387	3.82456
BRINP3	0.0132885	-1.88843e-05	0.00664416	0.00370709	3.64462
RORA	0.018989	0.000513124	0.00340054	0.00250104	3.58972
PPP1R14A	0.00232248	0.00394829	0.000897417	0.0104841	3.55488
CHST11	0.00650351	0.000225804	0.00927868	0.0064201	3.48718
OPHN1	0.0152047	0.00146835	0.00250693	0.000715134	3.45793
KCNMB2.AS1	0.0128547	-0.000348422	0.00616414	0.00316202	3.41925
TMTC2	0.00389567	0.0103199	0.00139499	0.0065231	3.28228
TMEM144	0.00352761	0.00847473	-0.000423692	0.0096027	3.25165
LRP1B	0.0150674	0.000410429	0.00555012	0.00353824	3.23426
MAN2A1	0.00447037	0.0101432	0.000334858	0.00945461	3.22218
MAP7	0.00289048	0.00459781	-1.99905e-05	0.0125662	3.15708
KCND2	0.0108794	-0.000477632	0.00628425	0.00527973	3.07999
CTNNA3	0.00601491	0.0069196	0.00159624	0.0071697	3.06849
SOX6	0.0119202	0.000406411	0.0058187	0.00390145	2.98375
TF	0.00316379	0.00662526	0.000295627	0.00774938	2.86477
SEMA5A	0.00776358	0.00129866	0.00418469	0.000709009	2.64029
TMEM165	0.00083843	0.00426163	0.000197213	0.0120827	2.58225
DCC	0.00699599	0.000758835	0.00684004	0.00307078	2.53645
GRID2	0.00840789	6.5615e-05	0.0045214	0.00301092	2.50752
FGF12	0.00513736	0.000633272	0.00352363	0.00327904	2.37879
RP4.668E10.4	0.00450308	0.000455599	0.00645364	0.00408927	2.28053
NXPH1	0.00536498	0.000147288	0.00452636	0.00439371	2.26963
QKI	0.00548309	0.00378221	0.000303186	0.00178934	2.25974
MEG3	0.00395881	0.00333005	0.000685969	0.00218972	2.23822
DPP6	0.00821505	0.000157058	0.00442486	0.00100483	2.21133
NKAIN2	0.0035871	0.00346313	-0.000597561	0.015403	2.19702
SPP1	0.000509767	0.00167401	0.00071142	0.00967854	2.12085
PLCL1	0.000653889	0.00267466	0.00122983	0.0104649	2.096
CSMD3	0.0134154	-0.000193036	0.0021047	0.00255754	2.03759
PDE4B	0.00352898	0.00399322	-4.79565e-05	0.000944458	2.01398
SLC24A2	0.00346176	0.00286448	0.000767593	0.00698179	1.97748
LSAMP	0.00750177	0.000179949	0.00151721	0.00240912	1.94903
CERCAM	0.00144224	0.0026839	0.00284582	0.0016121	1.89535
PIP4K2A	0.00196511	0.00439702	0.00125498	0.00308476	1.88951
RP11.384F7.2	0.00636019	0.00032485	0.00336842	0.00105875	1.86987
NTM	0.00246447	0.000354338	0.00229105	0.0023969	1.77507
NKAIN3	0.00468218	0.000309762	0.00326229	0.00173092	1.76918
NOVA1	0.0125364	0.000145158	0.00131709	0.002063	1.75554
NEAT1	5.04444e-05	0.00271771	0.000497747	0.00529791	1.75325
SYNJ2	0.00119847	0.00148807	0.000378759	0.00511714	1.74252
TUBA1A	0.000202655	0.000822123	0.00123993	0.00572306	1.72163
SLC44A1	0.000759504	0.00135242	-0.000145873	0.00922803	1.67723
SCD	0.000430196	0.0029651	0.000178638	0.00419567	1.63402
RTN4	0.00167573	8.84493e-05	0.00117472	0.00925912	1.61387
CNTN1	0.00540344	0.000302725	0.00134408	0.00113879	1.54872
CA10	0.00237118	0.000528117	0.00549979	0.00210565	1.531
GRM7	0.00609801	0.000721317	0.00180802	0.00122701	1.51404
CNTNAP4	0.00123823	0.000807896	0.00024875	0.00485614	1.50584
C10orf90	-9.72225e-05	0.00145608	0.000595751	0.00345723	1.476
GPM6A	0.00525701	0.000636657	0.00141801	0.00235044	1.46971
XYLT1	0.00639815	0.000643581	0.00190969	0.00128062	1.43731
SEZ6L	0.00402442	0.000115624	0.00457116	0.00126688	1.43649
DGKG	0.0043636	0.000341566	0.001434	0.000455768	1.40705
DPYD	0.00129964	0.00146693	-0.000507313	0.00762066	1.40633
SEPP1	0.000119048	0.00107456	0.000475683	0.00428225	1.37492
KLF12	0.00301767	-4.30807e-05	0.000792369	0.000422526	1.32583
GRM5	0.00198041	0.000816837	0.00300482	0.00276617	1.3138
SCD5	0.00444699	0.000594198	0.000285245	0.00141223	1.30479
MAML2	0.00669136	0.000261333	0.00135077	0.000543124	1.30144
MIR99AHG	0.00469339	0.000744911	7.95653e-05	0.000621532	1.29861
ZFPM2	0.00454737	-0.000116817	0.000949121	0.00140883	1.27908
FEZ1	8.08791e-05	0.000484016	0.00111737	0.0031245	1.27356
FTH1	0.000311903	0.000767112	0.000458587	0.00987027	1.26791
NRG3	0.00186864	0.000591498	0.00216611	0.00116414	1.25773
ST6GALNAC3	7.67293e-05	0.000910337	0.00121966	0.00290131	1.25532
SPOCK3	0.000226383	0.000599215	0.000153139	0.00578855	1.24208
GRIK2	0.00338824	-0.000136208	0.00157991	0.00115425	1.23475
NPAS3	0.00369735	0.00139966	2.35372e-05	0.000895391	1.21487
GAB1	0.000176405	0.000336549	0.0002648	0.00409409	1.21037
FHIT	0.000420765	0.000162814	0.00234189	0.0017648	1.20994
PID1	0.00309403	-7.45062e-06	0.00359873	0.00105217	1.20792
EPN2	0.00478592	0.000521988	0.000754805	0.000662679	1.20289
DST	0.000219349	0.000432302	0.000500659	0.00405906	1.1987
ZEB1	0.00279594	0.000346796	0.00194075	0.000892251	1.18897

## Sheet: supplementary table 7
Top 100 genes distingush between Stage1&Stage2
gene symbol	OPC2	OPC1	MeanDecreaseGini
QKI	0.00616849	0.0017249	2.81711
SLC35F1	0.00588115	0.00211377	2.41309
OPHN1	0.00339597	0.00283566	2.33001
GALNT13	0.0037165	0.00193532	2.18998
VCAN	0.00579568	0.00246693	2.14012
KCNMB2.AS1	0.00437408	0.00156878	2.0772
SEMA5A	0.00437325	0.00300914	2.03956
NOVA1	0.00412396	0.00123906	2.01855
RORA	0.00384536	0.00136225	1.85024
SEZ6L	0.00380129	0.00243016	1.82473
SCD5	0.00308778	0.00171102	1.68526
APOD	0.0022022	0.00253824	1.68476
LRRC7	0.00365149	0.00132614	1.67928
CA10	0.00308176	0.00148912	1.67765
DMD	0.00279698	0.0017623	1.67489
LUZP2	0.00378227	0.00198815	1.64052
NLGN4Y	0.00248663	0.00185685	1.60678
XKR4	0.00265202	0.00187846	1.55836
KAZN	0.00353349	0.00144164	1.55468
DCC	0.00342697	0.00149901	1.52025
ZBTB20	0.00375591	0.00097255	1.49777
BRINP3	0.00290641	0.000756862	1.48373
CNTNAP5	0.00196145	0.00178371	1.42937
GRIK2	0.00234001	0.000887089	1.4235
ZSWIM6	0.00314939	0.00144638	1.41685
ZEB1	0.00136062	0.00123844	1.40535
ZFPM2	0.0026236	0.00104221	1.39217
WSB1	0.00206554	0.00178302	1.33921
NKAIN3	0.00205317	0.00162902	1.32267
EDIL3	0.00126136	0.001544	1.29352
TMEM132C	0.00170775	0.00188304	1.24597
PDE4B	0.00282465	0.00106957	1.22992
KAT2B	0.00153378	0.00230495	1.19468
PLPPR1	0.00254618	0.00171938	1.18842
BCAS1	0.00172281	0.00109201	1.14731
DGKG	0.00231823	0.00123437	1.12728
NRCAM	0.00239046	0.0010382	1.10851
APBB2	0.00165548	0.0010613	1.03867
CHST11	0.00229998	0.00145979	1.00168
PID1	0.00145004	0.00146979	0.98263
NCKAP5	0.00103374	0.000642454	0.978323
DNM3	0.00193266	0.00122673	0.961683
PTPRD	0.00142871	0.0016376	0.939325
GRM7	0.00229519	0.000903431	0.925321
NFIA	0.00171381	0.00142005	0.92412
GRIK1	0.00177133	0.0009388	0.913943
GPM6A	0.00283678	0.00017072	0.910879
LRRC4C	0.00224831	0.00119116	0.90429
TNR	0.00261931	0.000615067	0.894015
CTNNA2	0.00168355	0.00135309	0.877283
2020-03-01	0.00171269	0.000848138	0.861496
DSCAM	0.0023158	0.00073174	0.854833
ASTN2	0.00137673	0.000644559	0.853475
PREX2	0.00147292	0.000687222	0.837742
PTPRZ1	0.00214346	0.000782342	0.83254
NTM	0.00196563	0.000348949	0.830557
RP4.668E10.4	0.0018881	0.000863633	0.826433
ABHD2	0.00185667	0.000834792	0.815943
CHL1	0.00156948	0.00043036	0.806117
NXPH1	0.00188146	0.000766013	0.787555
SOX5	0.00136014	0.0011397	0.782527
SPATA6	0.000930691	0.000558919	0.773394
SLC9A9	0.00095127	0.00146265	0.769803
KIF13A	0.0011859	0.000451689	0.766431
LRP1B	0.0024464	0.000305295	0.757553
ADARB2	0.00115337	0.00123102	0.749965
NRXN3	0.00218081	0.000996223	0.741662
NLGN4X	0.00110562	0.00127323	0.739084
PDGFRA	0.001062	0.000741464	0.731845
C10orf11	0.00138059	0.00109782	0.731063
TAOK3	0.00106879	0.000787988	0.72681
TCF12	0.00151793	0.000730048	0.713012
PCDH15	0.00159506	0.000762775	0.71204
ADGRL3	0.00199159	0.000862637	0.702981
SYT1	0.00221552	0.000922375	0.699281
LINC00511	0.000939376	0.000997183	0.699133
ERBB4	0.00149154	0.000513417	0.695561
NTNG1	0.00112893	0.00137422	0.689196
MEG3	0.00177362	0.00040257	0.680271
SOX6	0.00121272	0.00092135	0.6783
TRIO	0.00109631	0.000893115	0.667898
ALCAM	0.000936536	0.000439279	0.664649
FHIT	0.00107488	0.000834185	0.64805
NRG3	0.00106847	0.000552083	0.646284
MMP16	0.00157673	0.000621762	0.641323
GPR37L1	0.000671481	0.00107105	0.62902
IL1RAPL1	0.000859835	0.00042978	0.623448
RERE	0.000821758	0.000688068	0.621729
KANK1	0.00102108	0.000520191	0.611447
BCYRN1	0.00191496	0.000130889	0.609218
NFIB	0.00121689	0.000685968	0.608511
DST	0.00119741	0.000698996	0.606729
MAML2	0.00133715	0.000634367	0.603038
NEGR1	0.0012655	0.000572094	0.599275
KLF12	0.000909006	0.000715155	0.59314
MBD5	0.00103809	0.000592833	0.591631
RBFOX1	0.00191036	0.000785908	0.59035
RNF130	0.000604437	0.000887774	0.577584
NPAS3	0.00122073	0.000484475	0.568576
PTPRG	0.00122277	0.000368406	0.56823

## Sheet: supplementary table 8
Top 100 genes distingush between Stage2&Stage3
gene symbol	OPC1	Oligo3	MeanDecreaseGini
NRXN1	0.00918735	0.0137996	33.99
DSCAM	0.00692542	0.0229675	33.1659
LHFPL3	0.00700653	0.0191107	32.0697
PTPRZ1	0.00463073	0.0265312	31.6119
OPCML	0.00583005	0.014467	31.4117
PLP1	0.0293345	0.00483438	30.8505
CSMD1	0.00641337	0.0132828	29.7937
LRRC4C	0.00877119	0.0168108	27.2495
PCDH15	0.00598886	0.0246914	26.2143
MMP16	0.00275715	0.0134406	22.4531
MBP	0.0135229	0.00318571	20.0863
ST18	0.0183255	0.00214901	17.7044
LRRTM4	0.00347765	0.00449893	17.5046
TNR	0.00190117	0.0128028	16.2248
KCND2	0.00207008	0.00748847	15.5529
FGF12	0.00209854	0.0053027	15.2076
CTNNA3	0.00882408	0.00163225	14.2483
FAM155A	0.00273645	0.00518544	14.133
KCNIP4	0.0031409	0.00802549	14.0044
LUZP2	0.00148165	0.0110978	13.3829
VCAN	0.00143771	0.0123855	13.3081
TMTC2	0.0112359	0.00117996	13.2833
SOX6	0.00119759	0.00886766	12.5828
FGF14	0.00227747	0.00491586	12.4758
GRID2	0.0016262	0.00319674	11.5574
SNTG1	0.00142752	0.00422898	11.1049
SLC35F1	0.00088904	0.0053825	10.5118
TTLL7	0.00682979	0.000883551	10.5107
RNF220	0.00811472	0.000944579	10.0181
IL1RAPL1	0.00363811	0.00119651	9.6009
MAN2A1	0.00645379	0.000826571	9.23491
LRP1B	0.00225215	0.00284657	9.00931
CLDN11	0.0107924	0.000973148	8.99685
SLC44A1	0.00470705	0.0011166	8.56935
CERCAM	0.00705427	0.00111177	8.56358
XYLT1	0.000741252	0.00379178	8.43162
PIP4K2A	0.0037866	0.000888252	8.27338
SHTN1	0.00772777	0.000810282	7.78293
DPP6	0.00107873	0.00182859	7.75315
FRMD5	0.00408516	0.000536668	7.66214
CA10	0.000809529	0.00619836	7.44644
SLC24A2	0.00479362	0.000758841	7.43213
NXPH1	0.000664571	0.00509333	7.27736
BRINP3	0.000815283	0.00445068	6.91936
CSMD3	0.00105248	0.00216295	6.71176
SGCZ	0.000668715	0.00370173	6.39161
DCC	0.000565138	0.00169117	6.15605
SEZ6L	0.000615597	0.00485968	6.13908
SIK3	0.00197969	0.000798003	6.05273
ABCA2	0.00629827	0.000633357	5.88983
TF	0.00502421	0.000399614	5.61236
TMEM144	0.00963765	0.000741237	5.44387
NRCAM	0.000731475	0.00208203	5.43312
MOBP	0.0101329	0.000790148	5.33449
PCDH9	0.0023758	0.000665954	5.32765
DLGAP1	0.000766881	0.00260433	5.25853
LSAMP	0.00105827	0.00143569	5.14632
MDGA2	0.000698733	0.00118431	5.09882
GPM6A	0.000804026	0.00320033	5.0105
ATRNL1	0.000712135	0.00156123	4.84744
MAP7	0.00453539	0.000418257	4.83333
GRIK2	0.000587611	0.00188603	4.79401
PTPRG	0.000643056	0.00304721	4.70103
RP4.668E10.4	0.000532391	0.00649353	4.60934
CHST11	0.000520599	0.00481892	4.42827
GRM5	0.000579103	0.0015769	4.3778
GRM7	0.000631782	0.00241914	4.36595
CNTN1	0.000700134	0.00151005	4.24351
TMEM165	0.00283522	0.000281337	4.17234
ERBB2IP	0.00318847	0.000483079	4.12802
FMNL2	0.00163747	0.000345095	4.11776
GRIK1	0.00049392	0.00229098	4.02398
TNK2	0.00054546	0.00171275	4.00438
PPP2R2B	0.00199873	0.000499207	3.96873
KCNMB2.AS1	0.000602523	0.00420649	3.9587
NKAIN2	0.00307488	0.000334678	3.93558
RORA	0.000440267	0.00115621	3.92659
QKI	0.00198893	0.000495992	3.87929
SEMA5A	0.000488825	0.00248286	3.62767
CNTNAP5	0.000327049	0.00187934	3.42352
X7.Sep	0.0013365	0.000171858	3.39104
SH3GL3	0.00427552	0.000276022	3.20728
CARNS1	0.00491685	0.000464852	3.14916
PCDH7	0.00057892	0.000930755	3.10205
SOX5	0.000324036	0.00205223	3.01274
MAGI2	0.00125469	0.000303176	2.98974
HS6ST3	0.000452136	0.00119391	2.92178
DAB1	0.000378414	0.00118932	2.77323
PTGDS	0.00160396	0.000517518	2.74784
RP11.384F7.2	0.00034474	0.000586192	2.70788
LINC01608	0.00466209	0.000258885	2.65788
PID1	0.000249234	0.00246533	2.64986
ZEB1	0.000261715	0.0019569	2.60096
EDIL3	0.00078927	0.000176464	2.5594
PEX5L	0.00155233	0.0001645	2.53488
PLCL1	0.00188701	9.48182e-05	2.53095
NRG3	0.000641593	0.000950011	2.50492
NEAT1	0.00192969	0.000334941	2.47113
CHL1	0.000350018	0.000981956	2.39656
MIR219A2	0.00155653	0.000243808	2.39166

## Sheet: supplementary table 9
Top 100 genes distingush between Stage3&Stage4
gene symbol	Oligo3	Oligo1	MeanDecreaseGini
AKAP6	0.00408563	0.0089709	2.98412
PEX5L	0.00230512	0.00835181	2.70513
TUBA1A	0.00490256	0.00511791	2.49293
GAB1	0.00315707	0.00614783	2.46897
FTL	0.00247821	0.00470468	2.38277
FEZ1	0.00380268	0.00474522	2.19343
LINC00609	0.00240147	0.00591824	2.11407
PTPRK	0.00230037	0.00592812	1.9982
DNAJC6	0.00149128	0.00367142	1.84514
DLC1	0.00234185	0.00261474	1.73307
PLCL1	0.00150831	0.00649039	1.71352
MAP7	0.00167678	0.00495532	1.70922
GLUL	0.00367445	0.00332811	1.70386
LRRTM3	0.00312938	0.00361365	1.70235
NTM	0.00169695	0.00345602	1.6461
ATP10B	0.00284829	0.00264984	1.53999
LANCL1	0.00173119	0.00313435	1.46225
RNF13	0.00311343	0.00318038	1.45994
ZBTB20	0.00162	0.00552147	1.43267
GSN	0.00192849	0.00425583	1.38259
TF	0.00143636	0.00432553	1.34147
NCKAP5	0.000947503	0.00324007	1.31158
DNM3	0.00107203	0.0051656	1.28642
MAP4K4	0.00112415	0.0035677	1.1586
FTH1	0.00057117	0.00371482	1.15409
SHTN1	0.00106911	0.0030127	1.12729
RTN4	0.00131381	0.0030351	1.12694
RNF220	0.000875066	0.00471504	1.12688
ENPP2	0.0011316	0.00228997	1.08317
CRYAB	0.00127094	0.00322751	1.02147
TANC2	0.00320337	0.00205057	1.0118
PIP4K2A	0.000659686	0.00367556	1.00406
PICALM	0.00142108	0.00267537	0.993743
SPP1	0.00148278	0.00184238	0.987806
MOBP	0.00111635	0.00310651	0.987352
CLASP2	0.00108212	0.00370865	0.977677
ZFYVE16	0.00110498	0.0018384	0.94277
DPYD	0.0007066	0.00255725	0.905791
ATP8A1	0.000964043	0.00228954	0.900774
MTUS1	0.00100609	0.0015602	0.898895
PSD3	0.0014899	0.00133469	0.891759
DST	0.0010391	0.00300251	0.875673
FTX	0.000884316	0.00162741	0.868609
MAP4K5	0.000452149	0.0019257	0.842148
S100B	0.00186787	0.00190698	0.824737
MVB12B	0.00133585	0.00168016	0.821887
GPHN	0.00115105	0.00129277	0.811853
WSB1	0.000300155	0.00274402	0.80727
LRP1B	0.000820969	0.00197129	0.789957
GRM3	0.00106199	0.00221851	0.789522
DOCK3	0.00169292	0.00194472	0.78103
AGPAT4	0.00133706	0.00130535	0.772509
DPYSL2	0.000650443	0.00194367	0.749298
DLG1	0.000858038	0.00241689	0.702035
ABCA8	0.000944678	0.00170218	0.694878
CDK18	0.000731731	0.00127101	0.690827
BCAS1	0.000907033	0.00151502	0.6852
GPM6B	0.000422115	0.00220725	0.676763
PDE4B	0.000745491	0.00234992	0.67644
SORT1	0.00122507	0.00141013	0.662325
APBB2	0.000798131	0.000831253	0.654944
PKP4	0.000881062	0.000797271	0.644611
ADGRB3	0.000873624	0.000915228	0.632259
EDIL3	0.000685228	0.00186965	0.619903
ST18	0.000426	0.00311546	0.617745
CDH20	0.000819599	0.00135344	0.604986
ARHGAP21	0.000721014	0.00178215	0.598123
SAMD12	0.000766796	0.00165823	0.584498
PLEKHH1	0.00110693	0.00120317	0.550321
FUT8	0.000460281	0.00114261	0.542537
TJP1	0.00032442	0.00126089	0.52266
TTLL7	0.000493729	0.00238131	0.518933
DOCK10	0.000300944	0.00135198	0.513496
NFIA	0.000396142	0.00236707	0.508828
CLDN11	0.000692656	0.00110061	0.50168
ADGRL3	0.000938966	0.00108996	0.496642
SLC24A2	4.82681e-05	0.00207336	0.482541
SEMA6A	0.000651541	0.000581468	0.482007
CERCAM	0.000584643	0.00186656	0.479052
2020-09-07	0.0006173	0.00132293	0.477732
ALCAM	0.000570316	0.00143909	0.475678
LMCD1.AS1	0.000611745	0.000968108	0.467689
SRPK2	0.000919412	0.00135417	0.467087
ANLN	0.00127101	0.0011403	0.462611
SLAIN1	0.000347666	0.000826774	0.440541
PPP1R14A	0.000336392	0.000931814	0.44037
FRYL	0.000364905	0.00149944	0.426845
NPAS3	0.000410181	0.00134143	0.424555
MGAT5	0.000683752	0.000648007	0.416124
UGT8	0.000742448	0.000979304	0.414224
RBFOX1	0.000746466	0.000675757	0.413915
NKAIN2	0.000671982	0.00152591	0.410048
LDLRAD4	0.000890448	0.0010262	0.410001
TULP4	0.000786159	0.000884147	0.394413
MEG3	0.000222172	0.00245173	0.381857
TMEM144	0.000250947	0.00148088	0.38151
RTN1	0.000580504	0.00075835	0.377209
DICER1	0.000377632	0.000691637	0.373319
PDE1A	0.000289152	0.000819855	0.371794
ANKS1B	0.000564988	0.000876684	0.370887

## Sheet: supplementary table 10
GO analysis of top 100 genes in Stage1&Stage2(Group1)
Category	Term	Genes
GOTERM_BP_ALL	GO:0007399~nervous system development	DGKG, SEMA5A, RERE, RORA, GRIK1, PTPRG, PREX2, ALCAM, OPHN1, CHL1, TNR, NRCAM, SOX6, SOX5, RBFOX1, DSCAM, DCC, TCF12, GPR37L1, SEZ6L, DNM3, VCAN, ZEB1, NRG3, IL1RAPL1, MEG3, GPM6A, KANK1, PLPPR1, NTM, NRXN3, PCDH15, PTPRZ1, ERBB4, APBB2, ZSWIM6, APOD, DMD, CTNNA2, LRRC4C, BRINP3, NLGN4Y, NTNG1, MBD5, CA10, NLGN4X, NEGR1, SYT1, QKI, PTPRD, NFIA, NFIB, ADGRL3
GOTERM_BP_ALL	GO:0022008~neurogenesis	DGKG, SEMA5A, MEG3, RERE, GPM6A, KANK1, NTM, PCDH15, NRXN3, RORA, PTPRG, PREX2, ALCAM, PTPRZ1, OPHN1, CHL1, ERBB4, TNR, APBB2, ZSWIM6, APOD, DMD, NRCAM, CTNNA2, SOX6, LRRC4C, BRINP3, SOX5, NTNG1, NLGN4X, SYT1, DSCAM, NEGR1, DCC, TCF12, GPR37L1, DNM3, PTPRD, VCAN, ZEB1, NRG3, NFIB, IL1RAPL1, ADGRL3
GOTERM_BP_ALL	GO:0048699~generation of neurons	DGKG, SEMA5A, MEG3, RERE, GPM6A, KANK1, NTM, PCDH15, NRXN3, RORA, PTPRG, PREX2, ALCAM, PTPRZ1, OPHN1, CHL1, ERBB4, TNR, APBB2, ZSWIM6, APOD, DMD, NRCAM, CTNNA2, LRRC4C, BRINP3, SOX5, NTNG1, NLGN4X, SYT1, DSCAM, NEGR1, DCC, TCF12, GPR37L1, DNM3, PTPRD, ZEB1, NRG3, NFIB, IL1RAPL1, ADGRL3
GOTERM_BP_ALL	GO:0030182~neuron differentiation	DGKG, SEMA5A, MEG3, RERE, GPM6A, KANK1, NTM, PCDH15, NRXN3, RORA, PTPRG, PREX2, ALCAM, PTPRZ1, OPHN1, CHL1, ERBB4, TNR, APBB2, ZSWIM6, APOD, DMD, NRCAM, CTNNA2, LRRC4C, BRINP3, NTNG1, NLGN4X, SYT1, DSCAM, NEGR1, DCC, TCF12, GPR37L1, DNM3, PTPRD, ZEB1, NFIB, IL1RAPL1
GOTERM_BP_ALL	GO:0048468~cell development	DGKG, SEMA5A, MEG3, RERE, GPM6A, KANK1, NTM, ABHD2, PCDH15, NRXN3, PTPRG, PREX2, ALCAM, CHST11, PTPRZ1, OPHN1, CHL1, ERBB4, TNR, APBB2, ZSWIM6, APOD, DMD, NRCAM, CTNNA2, SOX6, LRRC4C, BRINP3, NTNG1, PDGFRA, SYT1, DSCAM, NEGR1, DCC, TCF12, GPR37L1, QKI, DNM3, PTPRD, ZEB1, NRG3, NFIB, IL1RAPL1
GOTERM_BP_ALL	GO:0048666~neuron development	DGKG, SEMA5A, MEG3, RERE, GPM6A, KANK1, NTM, PCDH15, NRXN3, PTPRG, PREX2, ALCAM, PTPRZ1, OPHN1, CHL1, TNR, APBB2, ZSWIM6, APOD, DMD, NRCAM, CTNNA2, LRRC4C, NTNG1, SYT1, DSCAM, NEGR1, DCC, DNM3, PTPRD, NFIB, IL1RAPL1
GOTERM_BP_ALL	GO:0031175~neuron projection development	SEMA5A, MEG3, RERE, GPM6A, KANK1, NRXN3, PTPRG, PREX2, ALCAM, PTPRZ1, OPHN1, CHL1, TNR, APBB2, ZSWIM6, APOD, DMD, NRCAM, CTNNA2, LRRC4C, NTNG1, SYT1, DSCAM, NEGR1, DCC, DNM3, PTPRD, NFIB, IL1RAPL1
GOTERM_BP_ALL	GO:0030154~cell differentiation	DGKG, SEMA5A, RERE, PID1, RORA, PTPRG, PREX2, ALCAM, OPHN1, CHL1, TNR, NRCAM, SOX6, SOX5, PDGFRA, RBFOX1, DSCAM, DCC, TCF12, KAZN, C10ORF11, GPR37L1, DNM3, VCAN, ZEB1, NRG3, IL1RAPL1, ZFPM2, MEG3, GPM6A, KANK1, NTM, ABHD2, NRXN3, PCDH15, SPATA6, PTPRZ1, CHST11, ERBB4, APBB2, ZSWIM6, APOD, DMD, CTNNA2, LRRC4C, BRINP3, NTNG1, NLGN4X, NEGR1, SYT1, QKI, PTPRD, NFIB, ADGRL3
GOTERM_BP_ALL	GO:0048812~neuron projection morphogenesis	NTNG1, SEMA5A, MEG3, RERE, GPM6A, DSCAM, SYT1, DCC, NRXN3, DNM3, PREX2, PTPRD, ALCAM, PTPRZ1, OPHN1, CHL1, NFIB, IL1RAPL1, TNR, NRCAM, APBB2, ZSWIM6, DMD, CTNNA2
GOTERM_BP_ALL	GO:0032990~cell part morphogenesis	SEMA5A, MEG3, RERE, GPM6A, KANK1, PID1, PCDH15, NRXN3, SPATA6, PREX2, ALCAM, PTPRZ1, OPHN1, CHL1, TNR, APBB2, ZSWIM6, DMD, NRCAM, CTNNA2, NTNG1, SYT1, DSCAM, DCC, DNM3, PTPRD, NFIB, IL1RAPL1
GOTERM_BP_ALL	GO:0048731~system development	DGKG, SEMA5A, RERE, RORA, GRIK1, PTPRG, PREX2, ALCAM, OPHN1, CHL1, TNR, NRCAM, SOX6, SOX5, PDGFRA, RBFOX1, DSCAM, DCC, TCF12, KAZN, GPR37L1, SEZ6L, DNM3, VCAN, ZEB1, NRG3, MMP16, IL1RAPL1, ZFPM2, MEG3, GPM6A, KANK1, PLPPR1, NTM, NRXN3, PCDH15, PTPRZ1, CHST11, ERBB4, APBB2, ZSWIM6, APOD, DMD, CTNNA2, LRRC4C, BRINP3, NLGN4Y, NTNG1, MBD5, CA10, NLGN4X, NEGR1, SYT1, QKI, PTPRD, NFIA, NFIB, ADGRL3
GOTERM_BP_ALL	GO:0048858~cell projection morphogenesis	SEMA5A, MEG3, RERE, GPM6A, KANK1, PCDH15, NRXN3, SPATA6, PREX2, ALCAM, PTPRZ1, OPHN1, CHL1, TNR, APBB2, ZSWIM6, DMD, NRCAM, CTNNA2, NTNG1, SYT1, DSCAM, DCC, DNM3, PTPRD, NFIB, IL1RAPL1
GOTERM_BP_ALL	GO:0007275~multicellular organism development	DGKG, SEMA5A, RERE, RORA, GRIK1, PTPRG, PREX2, ALCAM, OPHN1, CHL1, TNR, NRCAM, SOX6, EDIL3, SOX5, PDGFRA, RBFOX1, DSCAM, DCC, TCF12, KAZN, GPR37L1, SEZ6L, DNM3, VCAN, ZEB1, NRG3, MMP16, IL1RAPL1, ZFPM2, MEG3, GPM6A, KANK1, PLPPR1, NTM, NRXN3, PCDH15, SPATA6, PTPRZ1, CHST11, ERBB4, APBB2, ZSWIM6, APOD, DMD, CTNNA2, LRRC4C, BRINP3, NLGN4Y, NTNG1, MBD5, CA10, NLGN4X, NEGR1, SYT1, QKI, PTPRD, NFIA, N…
GOTERM_BP_ALL	GO:0048869~cellular developmental process	DGKG, SEMA5A, RERE, PID1, RORA, PTPRG, PREX2, ALCAM, OPHN1, CHL1, TNR, NRCAM, SOX6, SOX5, PDGFRA, RBFOX1, DSCAM, DCC, TCF12, KAZN, C10ORF11, GPR37L1, DNM3, VCAN, ZEB1, NRG3, IL1RAPL1, ZFPM2, MEG3, GPM6A, KANK1, NTM, ABHD2, NRXN3, PCDH15, SPATA6, PTPRZ1, CHST11, ERBB4, APBB2, ZSWIM6, APOD, DMD, CTNNA2, LRRC4C, BRINP3, NTNG1, NLGN4X, NEGR1, SYT1, QKI, PTPRD, NFIB, ADGRL3
GOTERM_BP_ALL	GO:0032502~developmental process	DGKG, SEMA5A, RERE, PID1, RORA, GRIK1, PTPRG, PREX2, ALCAM, OPHN1, CHL1, TNR, NRCAM, SOX6, EDIL3, SOX5, PDGFRA, RBFOX1, DSCAM, DCC, TCF12, KAZN, GPR37L1, SEZ6L, DNM3, VCAN, ZEB1, NRG3, MMP16, IL1RAPL1, ZFPM2, MEG3, GPM6A, KANK1, PLPPR1, NTM, ABHD2, NRXN3, PCDH15, SPATA6, NPAS3, PTPRZ1, CHST11, ERBB4, APBB2, ZSWIM6, APOD, DMD, CTNNA2, LRRC4C, BRINP3, NLGN4Y, NTNG1, MBD5, CA10, NLGN4X, NEGR1, SYT1,…
GOTERM_BP_ALL	GO:0048667~cell morphogenesis involved in neuron differentiation	NTNG1, SEMA5A, MEG3, RERE, DSCAM, DCC, PCDH15, NRXN3, DNM3, PREX2, PTPRD, ALCAM, PTPRZ1, OPHN1, CHL1, NFIB, IL1RAPL1, TNR, NRCAM, APBB2, CTNNA2
GOTERM_BP_ALL	GO:0048856~anatomical structure development	DGKG, SEMA5A, RERE, PID1, RORA, GRIK1, PTPRG, PREX2, ALCAM, OPHN1, CHL1, TNR, NRCAM, SOX6, EDIL3, SOX5, PDGFRA, RBFOX1, DSCAM, DCC, TCF12, KAZN, GPR37L1, SEZ6L, DNM3, VCAN, ZEB1, NRG3, MMP16, IL1RAPL1, ZFPM2, MEG3, GPM6A, KANK1, PLPPR1, NTM, ABHD2, NRXN3, PCDH15, SPATA6, PTPRZ1, CHST11, ERBB4, APBB2, ZSWIM6, APOD, DMD, CTNNA2, LRRC4C, BRINP3, NLGN4Y, NTNG1, MBD5, CA10, NLGN4X, NEGR1, SYT1, QKI, P…
GOTERM_BP_ALL	GO:0044767~single-organism developmental process	DGKG, SEMA5A, RERE, PID1, RORA, GRIK1, PTPRG, PREX2, ALCAM, OPHN1, CHL1, TNR, NRCAM, SOX6, EDIL3, SOX5, PDGFRA, RBFOX1, DSCAM, DCC, TCF12, KAZN, GPR37L1, SEZ6L, DNM3, VCAN, ZEB1, NRG3, MMP16, IL1RAPL1, ZFPM2, MEG3, GPM6A, KANK1, PLPPR1, NTM, ABHD2, NRXN3, PCDH15, SPATA6, PTPRZ1, CHST11, ERBB4, APBB2, ZSWIM6, APOD, DMD, CTNNA2, LRRC4C, BRINP3, NLGN4Y, NTNG1, MBD5, CA10, NLGN4X, NEGR1, SYT1, QKI, P…
GOTERM_BP_ALL	GO:0030030~cell projection organization	SEMA5A, MEG3, RERE, GPM6A, KANK1, PCDH15, NRXN3, SPATA6, PTPRG, PREX2, ALCAM, PTPRZ1, OPHN1, CHL1, TNR, APBB2, ZSWIM6, APOD, DMD, NRCAM, CTNNA2, LRRC4C, NTNG1, SYT1, DSCAM, NEGR1, DCC, DNM3, PTPRD, NFIB, IL1RAPL1
GOTERM_BP_ALL	GO:0032989~cellular component morphogenesis	SEMA5A, MEG3, RERE, GPM6A, KANK1, PID1, PCDH15, NRXN3, SPATA6, PREX2, ALCAM, PTPRZ1, OPHN1, CHL1, TNR, APBB2, ZSWIM6, DMD, NRCAM, CTNNA2, SOX6, LRRC4C, NTNG1, PDGFRA, SYT1, DSCAM, DCC, DNM3, PTPRD, NFIB, IL1RAPL1
GOTERM_BP_ALL	GO:0044707~single-multicellular organism process	DGKG, SEMA5A, RERE, ZBTB20, RORA, GRIK1, GRIK2, PTPRG, PREX2, ALCAM, GRM7, OPHN1, CHL1, PDE4B, TNR, NRCAM, SOX6, EDIL3, SOX5, PDGFRA, RBFOX1, DSCAM, DCC, TCF12, KAZN, GPR37L1, SEZ6L, DNM3, VCAN, ZEB1, NRG3, MMP16, IL1RAPL1, ZFPM2, MEG3, GPM6A, KANK1, PLPPR1, NTM, NRXN3, PCDH15, SPATA6, PTPRZ1, CHST11, ERBB4, APBB2, ZSWIM6, APOD, DMD, CTNNA2, LRRC4C, BRINP3, NLGN4Y, NTNG1, MBD5, CA10, NLGN4X, NEGR…
GOTERM_BP_ALL	GO:0051960~regulation of nervous system development	SEMA5A, KANK1, DSCAM, SYT1, NEGR1, DCC, TCF12, NRXN3, GPR37L1, PTPRG, DNM3, PTPRD, ZEB1, PTPRZ1, NRG3, ERBB4, IL1RAPL1, TNR, NRCAM, ZSWIM6, DMD, LRRC4C, BRINP3, ADGRL3
GOTERM_BP_ALL	GO:0000902~cell morphogenesis	SEMA5A, MEG3, RERE, GPM6A, KANK1, PCDH15, NRXN3, SPATA6, PREX2, ALCAM, PTPRZ1, OPHN1, CHL1, TNR, APBB2, ZSWIM6, DMD, NRCAM, CTNNA2, SOX6, LRRC4C, NTNG1, SYT1, DSCAM, DCC, DNM3, PTPRD, NFIB, IL1RAPL1
GOTERM_BP_ALL	GO:0000904~cell morphogenesis involved in differentiation	NTNG1, SEMA5A, MEG3, RERE, KANK1, DSCAM, DCC, PCDH15, NRXN3, DNM3, PREX2, PTPRD, ALCAM, PTPRZ1, OPHN1, CHL1, NFIB, IL1RAPL1, TNR, NRCAM, APBB2, CTNNA2, LRRC4C
GOTERM_BP_ALL	GO:0050767~regulation of neurogenesis	SEMA5A, KANK1, DSCAM, SYT1, NEGR1, DCC, TCF12, GPR37L1, PTPRG, DNM3, PTPRD, ZEB1, PTPRZ1, NRG3, ERBB4, IL1RAPL1, TNR, NRCAM, ZSWIM6, DMD, LRRC4C, BRINP3
GOTERM_BP_ALL	GO:0009653~anatomical structure morphogenesis	SEMA5A, MEG3, RERE, GPM6A, KANK1, PID1, PCDH15, NRXN3, RORA, SPATA6, PREX2, ALCAM, CHST11, PTPRZ1, OPHN1, CHL1, ERBB4, TNR, APBB2, ZSWIM6, APOD, DMD, NRCAM, CTNNA2, SOX6, LRRC4C, NTNG1, PDGFRA, SYT1, DSCAM, DCC, QKI, DNM3, PTPRD, ZEB1, NRG3, MMP16, NFIB, IL1RAPL1, ZFPM2
GOTERM_BP_ALL	GO:0050808~synapse organization	NLGN4Y, GPM6A, NLGN4X, DSCAM, NRXN3, SEZ6L, DNM3, PTPRD, NFIA, IL1RAPL1, TNR, NRCAM, CTNNA2, ADGRL3
GOTERM_BP_ALL	GO:0060284~regulation of cell development	SEMA5A, MEG3, KANK1, DSCAM, SYT1, NEGR1, DCC, TCF12, GPR37L1, PTPRG, DNM3, PTPRD, ZEB1, PTPRZ1, NRG3, ERBB4, IL1RAPL1, TNR, NRCAM, ZSWIM6, DMD, LRRC4C, BRINP3
GOTERM_BP_ALL	GO:0045595~regulation of cell differentiation	SEMA5A, MEG3, KANK1, RORA, PTPRG, PTPRZ1, ERBB4, TNR, ZSWIM6, DMD, NRCAM, CTNNA2, SOX6, LRRC4C, BRINP3, SOX5, PDGFRA, RBFOX1, SYT1, DSCAM, NEGR1, DCC, TCF12, GPR37L1, DNM3, PTPRD, ZEB1, NRG3, IL1RAPL1, ZFPM2
GOTERM_BP_ALL	GO:0032501~multicellular organismal process	DGKG, SEMA5A, RERE, ZBTB20, RORA, GRIK1, GRIK2, PTPRG, PREX2, ALCAM, GRM7, OPHN1, CHL1, PDE4B, TNR, NRCAM, SOX6, EDIL3, SOX5, PDGFRA, RBFOX1, DSCAM, DCC, TCF12, KAZN, GPR37L1, SEZ6L, DNM3, VCAN, ZEB1, NRG3, MMP16, IL1RAPL1, ZFPM2, MEG3, GPM6A, KANK1, PLPPR1, NTM, ABHD2, NRXN3, PCDH15, SPATA6, PTPRZ1, CHST11, ERBB4, APBB2, ZSWIM6, APOD, DMD, CTNNA2, LRRC4C, BRINP3, NLGN4Y, NTNG1, MBD5, CA10, NLGN4…
GOTERM_BP_ALL	GO:0045664~regulation of neuron differentiation	SEMA5A, KANK1, DSCAM, SYT1, NEGR1, DCC, TCF12, GPR37L1, PTPRG, DNM3, PTPRD, ZEB1, IL1RAPL1, TNR, NRCAM, DMD, LRRC4C, BRINP3
GOTERM_BP_ALL	GO:2000026~regulation of multicellular organismal development	SEMA5A, MEG3, KANK1, NRXN3, PTPRG, PTPRZ1, ERBB4, TNR, ZSWIM6, DMD, NRCAM, SOX6, LRRC4C, BRINP3, SOX5, RBFOX1, SYT1, DSCAM, NEGR1, DCC, TCF12, GPR37L1, DNM3, PTPRD, ZEB1, NRG3, NFIB, IL1RAPL1, ZFPM2, ADGRL3
GOTERM_BP_ALL	GO:0007417~central nervous system development	SEMA5A, RERE, CA10, NLGN4X, SYT1, DCC, RORA, GRIK1, GPR37L1, SEZ6L, PTPRG, VCAN, ZEB1, PTPRZ1, NRG3, NFIB, ERBB4, TNR, NRCAM, APOD, CTNNA2, SOX6
GOTERM_BP_ALL	GO:0061564~axon development	NTNG1, SEMA5A, MEG3, DSCAM, DCC, NRXN3, ALCAM, PTPRZ1, OPHN1, CHL1, NFIB, TNR, NRCAM, APBB2, APOD, CTNNA2
GOTERM_BP_ALL	GO:0050793~regulation of developmental process	SEMA5A, MEG3, KANK1, PID1, NRXN3, PTPRG, PTPRZ1, ERBB4, TNR, ZSWIM6, DMD, NRCAM, CTNNA2, SOX6, LRRC4C, BRINP3, SOX5, MBD5, RBFOX1, SYT1, DSCAM, NEGR1, DCC, TCF12, GPR37L1, DNM3, PTPRD, ZEB1, NRG3, NFIB, IL1RAPL1, ZFPM2, ADGRL3
GOTERM_BP_ALL	GO:0007411~axon guidance	MEG3, SEMA5A, ALCAM, DSCAM, OPHN1, CHL1, NFIB, DCC, NRXN3, TNR, NRCAM, APBB2
GOTERM_BP_ALL	GO:0097485~neuron projection guidance	MEG3, SEMA5A, ALCAM, DSCAM, OPHN1, CHL1, NFIB, DCC, NRXN3, TNR, NRCAM, APBB2
GOTERM_BP_ALL	GO:0007416~synapse assembly	DNM3, PTPRD, NLGN4Y, GPM6A, NLGN4X, DSCAM, IL1RAPL1, NRXN3, NRCAM, ADGRL3
GOTERM_BP_ALL	GO:0007409~axonogenesis	NTNG1, SEMA5A, MEG3, DSCAM, DCC, NRXN3, ALCAM, PTPRZ1, OPHN1, CHL1, NFIB, TNR, NRCAM, APBB2, CTNNA2
GOTERM_BP_ALL	GO:0040011~locomotion	SEMA5A, MEG3, RERE, GPM6A, KANK1, ABHD2, NRXN3, PTPRG, ALCAM, OPHN1, CHL1, ERBB4, PDE4B, TNR, APBB2, ZSWIM6, APOD, NRCAM, CTNNA2, PDGFRA, DST, DSCAM, DCC, VCAN, NRG3, NFIB, ADGRL3
GOTERM_BP_ALL	GO:0051239~regulation of multicellular organismal process	SEMA5A, MEG3, KANK1, NRXN3, ZBTB20, RORA, PTPRG, PTPRZ1, ERBB4, PDE4B, TNR, ZSWIM6, APOD, DMD, NRCAM, SOX6, LRRC4C, BRINP3, SOX5, PDGFRA, MBD5, RBFOX1, SYT1, DSCAM, NEGR1, DCC, TCF12, GPR37L1, DNM3, PTPRD, ZEB1, NRG3, NFIB, IL1RAPL1, ZFPM2, ADGRL3
GOTERM_BP_ALL	GO:0006928~movement of cell or subcellular component	SEMA5A, MEG3, RERE, GPM6A, KANK1, ABHD2, NRXN3, PTPRG, ALCAM, OPHN1, CHL1, ERBB4, KIF13A, PDE4B, TNR, APBB2, ZSWIM6, APOD, DMD, NRCAM, CTNNA2, PDGFRA, DST, DSCAM, DCC, VCAN, NRG3, NFIB, ADGRL3
GOTERM_BP_ALL	GO:0007610~behavior	NLGN4Y, MBD5, NLGN4X, DSCAM, NEGR1, PCDH15, NRXN3, GRIK2, SEZ6L, PREX2, GRM7, PTPRZ1, CHL1, NOVA1, TNR, ADGRL3
GOTERM_BP_ALL	GO:0010975~regulation of neuron projection development	SEMA5A, KANK1, DSCAM, SYT1, NEGR1, DCC, PTPRG, DNM3, PTPRD, IL1RAPL1, TNR, NRCAM, DMD, LRRC4C
GOTERM_BP_ALL	GO:0007155~cell adhesion	SEMA5A, KANK1, NTM, PCDH15, NRXN3, RORA, PTPRG, ALCAM, CHL1, TNR, APOD, DMD, NRCAM, CTNNA2, EDIL3, NLGN4Y, PDGFRA, NLGN4X, DST, DSCAM, NEGR1, PTPRD, VCAN, ZEB1, IL1RAPL1, CNTNAP5, ADGRL3
GOTERM_BP_ALL	GO:0022610~biological adhesion	SEMA5A, KANK1, NTM, PCDH15, NRXN3, RORA, PTPRG, ALCAM, CHL1, TNR, APOD, DMD, NRCAM, CTNNA2, EDIL3, NLGN4Y, PDGFRA, NLGN4X, DST, DSCAM, NEGR1, PTPRD, VCAN, ZEB1, IL1RAPL1, CNTNAP5, ADGRL3
GOTERM_BP_ALL	GO:0051962~positive regulation of nervous system development	SEMA5A, DSCAM, SYT1, NEGR1, TCF12, NRXN3, GPR37L1, PTPRD, ZEB1, IL1RAPL1, NRCAM, DMD, BRINP3, ADGRL3
GOTERM_BP_ALL	GO:0006935~chemotaxis	SEMA5A, MEG3, PDGFRA, DSCAM, DCC, NRXN3, ALCAM, OPHN1, NRG3, CHL1, NFIB, PDE4B, TNR, NRCAM, APBB2
GOTERM_BP_ALL	GO:0042330~taxis	SEMA5A, MEG3, PDGFRA, DSCAM, DCC, NRXN3, ALCAM, OPHN1, NRG3, CHL1, NFIB, PDE4B, TNR, NRCAM, APBB2
GOTERM_BP_ALL	GO:0031344~regulation of cell projection organization	SEMA5A, GPM6A, KANK1, DSCAM, SYT1, NEGR1, DCC, PTPRG, DNM3, PTPRD, IL1RAPL1, TNR, NRCAM, DMD, LRRC4C
GOTERM_BP_ALL	GO:0016477~cell migration	SEMA5A, RERE, PDGFRA, GPM6A, KANK1, DCC, ABHD2, PTPRG, VCAN, OPHN1, NRG3, CHL1, ERBB4, PDE4B, TNR, NRCAM, APBB2, ZSWIM6, APOD, CTNNA2, ADGRL3
GOTERM_BP_ALL	GO:0051094~positive regulation of developmental process	SEMA5A, MEG3, DSCAM, SYT1, NEGR1, TCF12, NRXN3, GPR37L1, PTPRD, ZEB1, ERBB4, IL1RAPL1, NRCAM, DMD, CTNNA2, SOX6, ZFPM2, BRINP3, SOX5, ADGRL3
GOTERM_BP_ALL	GO:0051240~positive regulation of multicellular organismal process	SEMA5A, MEG3, DSCAM, SYT1, NEGR1, TCF12, NRXN3, ZBTB20, RORA, GPR37L1, PTPRD, ZEB1, ERBB4, IL1RAPL1, PDE4B, TNR, NRCAM, DMD, SOX6, ZFPM2, BRINP3, SOX5, ADGRL3
GOTERM_BP_ALL	GO:0048870~cell motility	SEMA5A, RERE, PDGFRA, GPM6A, KANK1, DST, DCC, ABHD2, PTPRG, VCAN, OPHN1, NRG3, CHL1, ERBB4, PDE4B, TNR, NRCAM, APBB2, ZSWIM6, APOD, CTNNA2, ADGRL3
GOTERM_BP_ALL	GO:0051674~localization of cell	SEMA5A, RERE, PDGFRA, GPM6A, KANK1, DST, DCC, ABHD2, PTPRG, VCAN, OPHN1, NRG3, CHL1, ERBB4, PDE4B, TNR, NRCAM, APBB2, ZSWIM6, APOD, CTNNA2, ADGRL3
GOTERM_BP_ALL	GO:0001764~neuron migration	GPM6A, NRG3, CHL1, ERBB4, DCC, NRCAM, APBB2, ADGRL3
GOTERM_BP_ALL	GO:0045666~positive regulation of neuron differentiation	PTPRD, SEMA5A, ZEB1, DSCAM, SYT1, NEGR1, IL1RAPL1, TCF12, NRCAM, DMD, BRINP3
GOTERM_BP_ALL	GO:0044708~single-organism behavior	PREX2, NLGN4Y, MBD5, NLGN4X, GRM7, PTPRZ1, CHL1, PCDH15, NRXN3, TNR, GRIK2, SEZ6L
GOTERM_BP_ALL	GO:0007626~locomotory behavior	PREX2, DSCAM, NEGR1, CHL1, NOVA1, PCDH15, TNR, SEZ6L, ADGRL3
GOTERM_BP_ALL	GO:0051966~regulation of synaptic transmission, glutamatergic	GRM7, OPHN1, SYT1, TNR, GRIK1, GRIK2
GOTERM_BP_ALL	GO:0048589~developmental growth	SEMA5A, MBD5, NLGN4X, DSCAM, SYT1, DCC, PCDH15, ALCAM, CHST11, ERBB4, TNR, NRCAM, APOD, ZFPM2
GOTERM_BP_ALL	GO:0007420~brain development	SEMA5A, RERE, CA10, NLGN4X, SYT1, RORA, GPR37L1, SEZ6L, PTPRG, NRG3, NFIB, ERBB4, TNR, APOD, CTNNA2
GOTERM_BP_ALL	GO:0048813~dendrite morphogenesis	PREX2, DNM3, RERE, PTPRD, DSCAM, IL1RAPL1, CTNNA2
GOTERM_BP_ALL	GO:0060322~head development	SEMA5A, RERE, CA10, NLGN4X, SYT1, RORA, GPR37L1, SEZ6L, PTPRG, NRG3, NFIB, ERBB4, TNR, APOD, CTNNA2
GOTERM_BP_ALL	GO:0050769~positive regulation of neurogenesis	PTPRD, SEMA5A, ZEB1, DSCAM, SYT1, NEGR1, IL1RAPL1, TCF12, NRCAM, DMD, BRINP3
GOTERM_BP_ALL	GO:0010720~positive regulation of cell development	MEG3, PTPRD, SEMA5A, ZEB1, DSCAM, SYT1, NEGR1, IL1RAPL1, TCF12, NRCAM, DMD, BRINP3
GOTERM_BP_ALL	GO:0050768~negative regulation of neurogenesis	DNM3, SEMA5A, KANK1, NRG3, ERBB4, DCC, TNR, GPR37L1, PTPRG
GOTERM_BP_ALL	GO:0016358~dendrite development	PREX2, DNM3, RERE, PTPRD, DSCAM, DCC, IL1RAPL1, CTNNA2
GOTERM_BP_ALL	GO:0010769~regulation of cell morphogenesis involved in differentiation	DNM3, PTPRD, SEMA5A, KANK1, DSCAM, DCC, IL1RAPL1, TNR, NRCAM, LRRC4C
GOTERM_BP_ALL	GO:0051961~negative regulation of nervous system development	DNM3, SEMA5A, KANK1, NRG3, ERBB4, DCC, TNR, GPR37L1, PTPRG
GOTERM_BP_ALL	GO:0007158~neuron cell-cell adhesion	NLGN4Y, NLGN4X, NRXN3, TNR
GOTERM_BP_ALL	GO:0048519~negative regulation of biological process	SEMA5A, MEG3, RERE, KANK1, PID1, ABHD2, ZBTB20, RORA, GRIK2, FHIT, PTPRG, CHST11, GRM7, OPHN1, CHL1, ERBB4, PDE4B, TNR, APBB2, APOD, DMD, CTNNA2, SOX6, LRRC4C, BRINP3, PDGFRA, KLF12, NLGN4X, DSCAM, DCC, GPR37L1, QKI, DNM3, KAT2B, ZEB1, TAOK3, NRG3, NFIA, NFIB, IL1RAPL1, ASTN2, ZFPM2
GOTERM_BP_ALL	GO:0040007~growth	SEMA5A, MBD5, NLGN4X, DSCAM, SYT1, DCC, PCDH15, ALCAM, CHST11, NRG3, ERBB4, TNR, NRCAM, APBB2, APOD, ZFPM2
GOTERM_BP_ALL	GO:0030534~adult behavior	PREX2, NLGN4X, GRM7, CHL1, PCDH15, NRXN3, SEZ6L
GOTERM_BP_ALL	GO:0045597~positive regulation of cell differentiation	SEMA5A, MEG3, DSCAM, SYT1, NEGR1, TCF12, PTPRD, ZEB1, IL1RAPL1, NRCAM, DMD, CTNNA2, SOX6, BRINP3, SOX5
GOTERM_BP_ALL	GO:0051093~negative regulation of developmental process	SEMA5A, MEG3, KANK1, DCC, GPR37L1, PTPRG, DNM3, ZEB1, NRG3, NFIB, ERBB4, TNR, SOX6, ZFPM2
GOTERM_BP_ALL	GO:0030902~hindbrain development	RERE, NLGN4X, NFIB, RORA, GPR37L1, CTNNA2, SEZ6L
GOTERM_BP_ALL	GO:0045596~negative regulation of cell differentiation	SEMA5A, KANK1, DCC, RORA, GPR37L1, PTPRG, DNM3, ZEB1, NRG3, ERBB4, TNR, SOX6, ZFPM2
GOTERM_BP_ALL	GO:0048513~animal organ development	SEMA5A, MEG3, RERE, GPM6A, PCDH15, RORA, PTPRG, CHST11, PTPRZ1, ERBB4, TNR, APOD, DMD, CTNNA2, SOX6, SOX5, PDGFRA, CA10, RBFOX1, NLGN4X, SYT1, DSCAM, DCC, TCF12, KAZN, GPR37L1, SEZ6L, ZEB1, NRG3, MMP16, NFIB, ZFPM2
GOTERM_BP_ALL	GO:0048638~regulation of developmental growth	SEMA5A, MBD5, DSCAM, SYT1, ERBB4, DCC, TNR, NRCAM, ZFPM2
GOTERM_BP_ALL	GO:0031346~positive regulation of cell projection organization	DNM3, PTPRD, SEMA5A, GPM6A, DSCAM, SYT1, NEGR1, IL1RAPL1, DMD
GOTERM_BP_ALL	GO:0048523~negative regulation of cellular process	SEMA5A, MEG3, RERE, KANK1, PID1, ABHD2, ZBTB20, RORA, GRIK2, FHIT, PTPRG, CHST11, GRM7, OPHN1, CHL1, ERBB4, TNR, APBB2, APOD, DMD, SOX6, LRRC4C, BRINP3, PDGFRA, KLF12, NLGN4X, DSCAM, DCC, GPR37L1, QKI, DNM3, KAT2B, ZEB1, TAOK3, NRG3, NFIA, NFIB, IL1RAPL1, ZFPM2
GOTERM_BP_ALL	GO:0010721~negative regulation of cell development	DNM3, SEMA5A, KANK1, NRG3, ERBB4, DCC, TNR, GPR37L1, PTPRG
GOTERM_BP_ALL	GO:0051241~negative regulation of multicellular organismal process	SEMA5A, MEG3, PDGFRA, KANK1, DCC, GPR37L1, PTPRG, DNM3, NRG3, NFIB, ERBB4, PDE4B, TNR, APOD, SOX6, ZFPM2
GOTERM_BP_ALL	GO:0061061~muscle structure development	MEG3, PDGFRA, RBFOX1, ZEB1, ERBB4, TCF12, DMD, RORA, CTNNA2, SOX6, ZFPM2, QKI
GOTERM_BP_ALL	GO:0048518~positive regulation of biological process	SEMA5A, MEG3, RERE, GPM6A, KANK1, TRIO, PID1, MAML2, NRXN3, ZBTB20, RORA, GRIK2, NPAS3, ERBB4, PDE4B, TNR, APBB2, DMD, NRCAM, CTNNA2, SOX6, BRINP3, EDIL3, SOX5, PDGFRA, KLF12, MBD5, SYT1, DSCAM, NEGR1, TCF12, GPR37L1, QKI, DNM3, PTPRD, KAT2B, ZEB1, TAOK3, NRG3, NFIA, NFIB, IL1RAPL1, ZFPM2, ADGRL3
GOTERM_BP_ALL	GO:2000739~regulation of mesenchymal stem cell differentiation	PDGFRA, SOX6, SOX5
GOTERM_BP_ALL	GO:0045665~negative regulation of neuron differentiation	DNM3, SEMA5A, KANK1, DCC, TNR, GPR37L1, PTPRG
GOTERM_BP_ALL	GO:0010977~negative regulation of neuron projection development	DNM3, SEMA5A, KANK1, DCC, TNR, PTPRG
GOTERM_BP_ALL	GO:0050804~modulation of synaptic transmission	NLGN4Y, NLGN4X, GRM7, OPHN1, SYT1, TNR, GRIK1, GRIK2
GOTERM_BP_ALL	GO:0008038~neuron recognition	SEMA5A, DSCAM, NTM, NRCAM
GOTERM_BP_ALL	GO:0048522~positive regulation of cellular process	SEMA5A, MEG3, RERE, GPM6A, KANK1, TRIO, PID1, MAML2, NRXN3, RORA, GRIK2, NPAS3, ERBB4, TNR, APBB2, DMD, NRCAM, CTNNA2, SOX6, BRINP3, SOX5, PDGFRA, KLF12, MBD5, SYT1, DSCAM, NEGR1, TCF12, GPR37L1, DNM3, PTPRD, KAT2B, ZEB1, TAOK3, NRG3, NFIA, NFIB, IL1RAPL1, ZFPM2, ADGRL3
GOTERM_BP_ALL	GO:0022604~regulation of cell morphogenesis	DNM3, PTPRD, SEMA5A, KANK1, DSCAM, SYT1, DCC, IL1RAPL1, TNR, NRCAM, LRRC4C
GOTERM_BP_ALL	GO:0098609~cell-cell adhesion	NLGN4Y, PDGFRA, NLGN4X, DSCAM, NEGR1, PCDH15, NRXN3, RORA, PTPRD, ALCAM, ZEB1, IL1RAPL1, TNR, NRCAM, CTNNA2, ADGRL3
GOTERM_BP_ALL	GO:0097105~presynaptic membrane assembly	PTPRD, NLGN4X, IL1RAPL1
GOTERM_BP_ALL	GO:0044763~single-organism cellular process	DGKG, SEMA5A, RERE, TRIO, PID1, GALNT13, MAML2, RORA, GRIK1, GRIK2, PTPRG, PREX2, ALCAM, GRM7, OPHN1, CHL1, KIF13A, PDE4B, TNR, NRCAM, SOX6, SOX5, PDGFRA, RBFOX1, WSB1, DST, DSCAM, DCC, TCF12, KAZN, C10ORF11, GPR37L1, SEZ6L, DNM3, KAT2B, VCAN, ZEB1, NRG3, MMP16, IL1RAPL1, SLC9A9, ZFPM2, MEG3, GPM6A, KANK1, PLPPR1, NTM, ABHD2, NRXN3, PCDH15, SPATA6, FHIT, PTPRZ1, CHST11, ERBB4, APBB2, ZSWIM6, APOD…
GOTERM_BP_ALL	GO:0031345~negative regulation of cell projection organization	DNM3, SEMA5A, KANK1, DCC, TNR, PTPRG
GOTERM_BP_ALL	GO:0016043~cellular component organization	SEMA5A, MEG3, RERE, GPM6A, KANK1, PID1, PCDH15, NRXN3, GRIK2, SPATA6, PTPRG, PREX2, ALCAM, PTPRZ1, OPHN1, CHL1, ERBB4, KIF13A, TNR, APBB2, ZSWIM6, APOD, DMD, NRCAM, CTNNA2, SOX6, LRRC4C, NTNG1, NLGN4Y, PDGFRA, NLGN4X, SYT1, DST, DSCAM, NEGR1, DCC, SEZ6L, DNM3, PTPRD, KAT2B, VCAN, NRG3, MMP16, NFIA, NFIB, IL1RAPL1, ADGRL3
GOTERM_BP_ALL	GO:0010976~positive regulation of neuron projection development	PTPRD, SEMA5A, DSCAM, SYT1, NEGR1, IL1RAPL1, DMD
GOTERM_BP_ALL	GO:0051128~regulation of cellular component organization	SEMA5A, PDGFRA, GPM6A, KANK1, PID1, DSCAM, SYT1, NEGR1, DCC, NRXN3, PTPRG, DNM3, PTPRD, OPHN1, NRG3, IL1RAPL1, TNR, NRCAM, APBB2, APOD, DMD, CTNNA2, LRRC4C, ADGRL3
GOTERM_BP_ALL	GO:0097090~presynaptic membrane organization	PTPRD, NLGN4X, IL1RAPL1
GOTERM_BP_ALL	GO:0044699~single-organism process	DGKG, SEMA5A, RERE, TRIO, PID1, GALNT13, MAML2, ZBTB20, RORA, GRIK1, GRIK2, PTPRG, PREX2, ALCAM, GRM7, OPHN1, CHL1, KIF13A, PDE4B, TNR, NRCAM, SOX6, EDIL3, SOX5, PDGFRA, RBFOX1, WSB1, DST, DSCAM, DCC, TCF12, KAZN, C10ORF11, GPR37L1, SEZ6L, DNM3, KAT2B, VCAN, ZEB1, NRG3, MMP16, IL1RAPL1, SLC9A9, ZFPM2, MEG3, GPM6A, KANK1, PLPPR1, NTM, ABHD2, NRXN3, PCDH15, SPATA6, FHIT, NKAIN3, PTPRZ1, CHST11, ERB…
GOTERM_BP_ALL	GO:0007166~cell surface receptor signaling pathway	SEMA5A, MEG3, KANK1, TRIO, PID1, MAML2, GRIK1, GRIK2, PTPRG, CHST11, GRM7, ERBB4, PDE4B, APOD, LRRC4C, PDGFRA, MBD5, NLGN4X, DST, DCC, GPR37L1, PTPRD, KAT2B, ZEB1, NRG3, ADGRL3
GOTERM_BP_ALL	GO:0050770~regulation of axonogenesis	SEMA5A, DSCAM, DCC, TNR, NRCAM, LRRC4C
GOTERM_BP_ALL	GO:0040008~regulation of growth	SEMA5A, MBD5, DSCAM, SYT1, NRG3, ERBB4, DCC, TNR, NRCAM, APBB2, ZFPM2
GOTERM_BP_ALL	GO:0050890~cognition	NLGN4Y, NLGN4X, GRM7, PTPRZ1, CHL1, NRXN3, TNR
GOTERM_BP_ALL	GO:0061387~regulation of extent of cell growth	SEMA5A, DSCAM, DCC, TNR, NRCAM
GOTERM_BP_ALL	GO:0023052~signaling	DGKG, SEMA5A, MEG3, KANK1, TRIO, PLPPR1, PID1, MAML2, ABHD2, NRXN3, RORA, GRIK1, GRIK2, FHIT, PTPRG, PREX2, ALCAM, CHST11, GRM7, OPHN1, CHL1, ERBB4, PDE4B, TNR, APBB2, APOD, DMD, NRCAM, LRRC4C, NLGN4Y, PDGFRA, MBD5, WSB1, NLGN4X, SYT1, DST, DCC, GPR37L1, SEZ6L, PTPRD, KAT2B, ZEB1, TAOK3, NRG3, NOVA1, IL1RAPL1, ADGRL3
GOTERM_BP_ALL	GO:0071840~cellular component organization or biogenesis	SEMA5A, MEG3, RERE, GPM6A, KANK1, PID1, PCDH15, NRXN3, GRIK2, SPATA6, PTPRG, PREX2, ALCAM, PTPRZ1, OPHN1, CHL1, ERBB4, KIF13A, TNR, APBB2, ZSWIM6, APOD, DMD, NRCAM, CTNNA2, SOX6, LRRC4C, NTNG1, NLGN4Y, PDGFRA, NLGN4X, SYT1, DST, DSCAM, NEGR1, DCC, SEZ6L, DNM3, PTPRD, KAT2B, VCAN, NRG3, MMP16, NFIA, NFIB, IL1RAPL1, ADGRL3
GOTERM_BP_ALL	GO:0040013~negative regulation of locomotion	SEMA5A, KANK1, NRG3, ERBB4, ABHD2, APOD, PTPRG
GOTERM_BP_ALL	GO:0007154~cell communication	DGKG, SEMA5A, MEG3, KANK1, TRIO, PLPPR1, PID1, MAML2, ABHD2, NRXN3, RORA, GRIK1, GRIK2, FHIT, PTPRG, PREX2, ALCAM, CHST11, GRM7, OPHN1, CHL1, ERBB4, PDE4B, TNR, APBB2, APOD, DMD, NRCAM, LRRC4C, NLGN4Y, PDGFRA, MBD5, WSB1, NLGN4X, SYT1, DST, DCC, GPR37L1, SEZ6L, PTPRD, KAT2B, ZEB1, TAOK3, NRG3, NOVA1, IL1RAPL1, ADGRL3
GOTERM_BP_ALL	GO:0051271~negative regulation of cellular component movement	SEMA5A, KANK1, NRG3, ERBB4, ABHD2, APOD, PTPRG
GOTERM_BP_ALL	GO:0065007~biological regulation	DGKG, SEMA5A, RERE, TRIO, PID1, MAML2, ZBTB20, RORA, GRIK1, GRIK2, PTPRG, PREX2, ALCAM, GRM7, OPHN1, CHL1, PDE4B, TNR, NRCAM, SOX6, EDIL3, SOX5, PDGFRA, KLF12, RBFOX1, WSB1, DST, DSCAM, DCC, TCF12, GPR37L1, SEZ6L, DNM3, KAT2B, ZEB1, NRG3, MMP16, IL1RAPL1, SLC9A9, ASTN2, ZFPM2, MEG3, GPM6A, KANK1, PLPPR1, ABHD2, NRXN3, PCDH15, FHIT, NPAS3, NKAIN3, PTPRZ1, CHST11, ERBB4, APBB2, ZSWIM6, APOD, DMD, C…
GOTERM_BP_ALL	GO:0071625~vocalization behavior	NLGN4Y, NLGN4X, NRXN3
GOTERM_BP_ALL	GO:0050789~regulation of biological process	DGKG, SEMA5A, RERE, TRIO, PID1, MAML2, ZBTB20, RORA, GRIK1, GRIK2, PTPRG, PREX2, ALCAM, GRM7, OPHN1, CHL1, PDE4B, TNR, NRCAM, SOX6, EDIL3, SOX5, PDGFRA, KLF12, RBFOX1, WSB1, DST, DSCAM, DCC, TCF12, GPR37L1, SEZ6L, DNM3, KAT2B, ZEB1, NRG3, IL1RAPL1, ASTN2, ZFPM2, MEG3, GPM6A, KANK1, PLPPR1, ABHD2, NRXN3, FHIT, NPAS3, NKAIN3, PTPRZ1, CHST11, ERBB4, APBB2, ZSWIM6, APOD, DMD, CTNNA2, LRRC4C, BRINP3, …
GOTERM_BP_ALL	GO:0042692~muscle cell differentiation	MEG3, PDGFRA, ZEB1, DMD, RORA, CTNNA2, SOX6, QKI
GOTERM_BP_ALL	GO:0022603~regulation of anatomical structure morphogenesis	SEMA5A, MEG3, KANK1, PID1, DSCAM, SYT1, DCC, DNM3, PTPRD, NFIB, IL1RAPL1, TNR, NRCAM, LRRC4C
GOTERM_BP_ALL	GO:0048588~developmental cell growth	SEMA5A, ALCAM, DSCAM, SYT1, DCC, TNR
GOTERM_BP_ALL	GO:0021930~cerebellar granule cell precursor proliferation	RERE, RORA, GPR37L1
GOTERM_BP_ALL	GO:0021924~cell proliferation in external granule layer	RERE, RORA, GPR37L1
GOTERM_BP_ALL	GO:0016202~regulation of striated muscle tissue development	MEG3, RBFOX1, ERBB4, SOX6, ZFPM2
GOTERM_BP_ALL	GO:0048634~regulation of muscle organ development	MEG3, RBFOX1, ERBB4, SOX6, ZFPM2
GOTERM_BP_ALL	GO:0010771~negative regulation of cell morphogenesis involved in differentiation	DNM3, SEMA5A, KANK1, DCC, TNR
GOTERM_BP_ALL	GO:1901861~regulation of muscle tissue development	MEG3, RBFOX1, ERBB4, SOX6, ZFPM2
GOTERM_BP_ALL	GO:0044700~single organism signaling	DGKG, SEMA5A, MEG3, KANK1, TRIO, PLPPR1, PID1, MAML2, ABHD2, NRXN3, RORA, GRIK1, GRIK2, FHIT, PTPRG, PREX2, ALCAM, CHST11, GRM7, OPHN1, CHL1, ERBB4, PDE4B, TNR, APBB2, APOD, DMD, NRCAM, LRRC4C, PDGFRA, MBD5, WSB1, NLGN4X, SYT1, DST, DCC, GPR37L1, SEZ6L, PTPRD, KAT2B, ZEB1, TAOK3, NRG3, NOVA1, IL1RAPL1, ADGRL3
GOTERM_BP_ALL	GO:0021534~cell proliferation in hindbrain	RERE, RORA, GPR37L1
GOTERM_BP_ALL	GO:0007167~enzyme linked receptor protein signaling pathway	MEG3, PDGFRA, KANK1, MBD5, TRIO, PID1, PTPRG, PTPRD, ZEB1, CHST11, NRG3, ERBB4, APOD
GOTERM_BP_ALL	GO:0048514~blood vessel morphogenesis	MEG3, SEMA5A, PDGFRA, NRXN3, NRCAM, APOD, RORA, ZFPM2, QKI
GOTERM_BP_ALL	GO:0099537~trans-synaptic signaling	PTPRD, NLGN4X, GRM7, OPHN1, SYT1, NOVA1, NRXN3, TNR, GRIK1, GRIK2
GOTERM_BP_ALL	GO:0098916~anterograde trans-synaptic signaling	PTPRD, NLGN4X, GRM7, OPHN1, SYT1, NOVA1, NRXN3, TNR, GRIK1, GRIK2
GOTERM_BP_ALL	GO:0007268~chemical synaptic transmission	PTPRD, NLGN4X, GRM7, OPHN1, SYT1, NOVA1, NRXN3, TNR, GRIK1, GRIK2
GOTERM_BP_ALL	GO:0099536~synaptic signaling	PTPRD, NLGN4X, GRM7, OPHN1, SYT1, NOVA1, NRXN3, TNR, GRIK1, GRIK2
GOTERM_BP_ALL	GO:0060560~developmental growth involved in morphogenesis	SEMA5A, ALCAM, DSCAM, SYT1, DCC, TNR
GOTERM_BP_ALL	GO:0019226~transmission of nerve impulse	GRM7, TNR, NRCAM, GRIK2
GOTERM_BP_ALL	GO:0060074~synapse maturation	NFIA, NRXN3, SEZ6L
GOTERM_BP_ALL	GO:0061351~neural precursor cell proliferation	RERE, PTPRZ1, RORA, GPR37L1, SOX5
GOTERM_BP_ALL	GO:0001558~regulation of cell growth	SEMA5A, DSCAM, SYT1, NRG3, DCC, TNR, NRCAM, APBB2
GOTERM_BP_ALL	GO:0030336~negative regulation of cell migration	KANK1, NRG3, ERBB4, ABHD2, APOD, PTPRG
GOTERM_BP_ALL	GO:0007612~learning	NLGN4Y, NLGN4X, GRM7, NRXN3, TNR
GOTERM_BP_ALL	GO:0050794~regulation of cellular process	DGKG, SEMA5A, RERE, TRIO, PID1, MAML2, ZBTB20, RORA, GRIK1, GRIK2, PTPRG, PREX2, ALCAM, GRM7, OPHN1, CHL1, PDE4B, TNR, NRCAM, SOX6, SOX5, PDGFRA, KLF12, RBFOX1, WSB1, DST, DSCAM, DCC, TCF12, GPR37L1, SEZ6L, DNM3, KAT2B, ZEB1, NRG3, IL1RAPL1, ZFPM2, MEG3, GPM6A, KANK1, PLPPR1, ABHD2, NRXN3, FHIT, NPAS3, PTPRZ1, CHST11, ERBB4, APBB2, ZSWIM6, APOD, DMD, CTNNA2, LRRC4C, BRINP3, NLGN4Y, MBD5, NLGN4X, …
GOTERM_BP_ALL	GO:0007611~learning or memory	NLGN4Y, NLGN4X, GRM7, PTPRZ1, NRXN3, TNR
GOTERM_BP_ALL	GO:1990138~neuron projection extension	SEMA5A, ALCAM, DSCAM, SYT1, TNR
GOTERM_BP_ALL	GO:0009611~response to wounding	DGKG, PDGFRA, KANK1, DST, CHL1, ERBB4, ABHD2, TNR, APOD, ZFPM2
GOTERM_BP_ALL	GO:2000146~negative regulation of cell motility	KANK1, NRG3, ERBB4, ABHD2, APOD, PTPRG
GOTERM_BP_ALL	GO:0098602~single organism cell adhesion	NLGN4Y, PDGFRA, KANK1, ZEB1, NLGN4X, NEGR1, NRXN3, TNR, NRCAM, RORA, CTNNA2
GOTERM_BP_ALL	GO:0016049~cell growth	SEMA5A, ALCAM, DSCAM, SYT1, DCC, TNR, NRCAM, APBB2
GOTERM_BP_ALL	GO:0021700~developmental maturation	RERE, NFIA, ABHD2, NRXN3, NRCAM, SEZ6L
GOTERM_BP_ALL	GO:0071709~membrane assembly	PTPRD, NLGN4X, IL1RAPL1
GOTERM_BP_ALL	GO:0042063~gliogenesis	VCAN, PTPRZ1, NFIB, DMD, GPR37L1, SOX6
GOTERM_BP_ALL	GO:0051270~regulation of cellular component movement	SEMA5A, PDGFRA, KANK1, DSCAM, NRG3, ERBB4, ABHD2, PDE4B, ZSWIM6, APOD, PTPRG
GOTERM_BP_ALL	GO:2001222~regulation of neuron migration	NRG3, ERBB4, ZSWIM6
GOTERM_BP_ALL	GO:0008037~cell recognition	SEMA5A, VCAN, DSCAM, NTM, NRCAM
GOTERM_BP_ALL	GO:0009605~response to external stimulus	SEMA5A, MEG3, PDGFRA, DSCAM, DCC, PCDH15, NRXN3, RORA, ALCAM, OPHN1, NRG3, CHL1, NFIB, PDE4B, TNR, NRCAM, APBB2, APOD, DMD, CTNNA2
GOTERM_BP_ALL	GO:0010646~regulation of cell communication	SEMA5A, MEG3, KANK1, TRIO, PID1, RORA, GRIK1, GRIK2, PREX2, CHST11, GRM7, OPHN1, ERBB4, TNR, APOD, DMD, LRRC4C, NLGN4Y, PDGFRA, MBD5, NLGN4X, SYT1, GPR37L1, SEZ6L, ZEB1, TAOK3
GOTERM_BP_ALL	GO:0008344~adult locomotory behavior	PREX2, CHL1, PCDH15, SEZ6L
GOTERM_BP_ALL	GO:0045893~positive regulation of transcription, DNA-templated	MEG3, RERE, KLF12, PID1, MAML2, TCF12, RORA, NPAS3, KAT2B, ZEB1, NFIA, NFIB, ERBB4, SOX6, ZFPM2
GOTERM_BP_ALL	GO:1903508~positive regulation of nucleic acid-templated transcription	MEG3, RERE, KLF12, PID1, MAML2, TCF12, RORA, NPAS3, KAT2B, ZEB1, NFIA, NFIB, ERBB4, SOX6, ZFPM2
GOTERM_BP_ALL	GO:0007165~signal transduction	DGKG, SEMA5A, MEG3, KANK1, TRIO, PLPPR1, PID1, MAML2, ABHD2, NRXN3, RORA, GRIK1, GRIK2, FHIT, PTPRG, PREX2, ALCAM, CHST11, GRM7, OPHN1, CHL1, ERBB4, PDE4B, APBB2, APOD, DMD, LRRC4C, PDGFRA, MBD5, WSB1, NLGN4X, DST, DCC, GPR37L1, SEZ6L, PTPRD, KAT2B, ZEB1, TAOK3, NRG3, IL1RAPL1, ADGRL3
GOTERM_BP_ALL	GO:0014706~striated muscle tissue development	MEG3, PDGFRA, RBFOX1, ERBB4, DMD, SOX6, ZFPM2
GOTERM_BP_ALL	GO:0048639~positive regulation of developmental growth	SEMA5A, DSCAM, SYT1, ERBB4, ZFPM2
GOTERM_BP_ALL	GO:0021680~cerebellar Purkinje cell layer development	RERE, RORA, SEZ6L
GOTERM_BP_ALL	GO:0001568~blood vessel development	MEG3, SEMA5A, PDGFRA, NRXN3, NRCAM, APOD, RORA, ZFPM2, QKI
GOTERM_BP_ALL	GO:1902680~positive regulation of RNA biosynthetic process	MEG3, RERE, KLF12, PID1, MAML2, TCF12, RORA, NPAS3, KAT2B, ZEB1, NFIA, NFIB, ERBB4, SOX6, ZFPM2
GOTERM_BP_ALL	GO:0048585~negative regulation of response to stimulus	SEMA5A, MEG3, PDGFRA, KANK1, PID1, NLGN4X, RORA, GPR37L1, CHST11, TAOK3, TNR, APOD, DMD, CTNNA2, LRRC4C
GOTERM_BP_ALL	GO:0044091~membrane biogenesis	PTPRD, NLGN4X, IL1RAPL1
GOTERM_BP_ALL	GO:0023051~regulation of signaling	SEMA5A, MEG3, KANK1, TRIO, PID1, RORA, GRIK1, GRIK2, PREX2, CHST11, GRM7, OPHN1, ERBB4, TNR, APOD, DMD, LRRC4C, NLGN4Y, PDGFRA, MBD5, NLGN4X, SYT1, GPR37L1, SEZ6L, ZEB1, TAOK3
GOTERM_BP_ALL	GO:0030516~regulation of axon extension	SEMA5A, DSCAM, TNR, NRCAM
GOTERM_BP_ALL	GO:0007517~muscle organ development	MEG3, RBFOX1, ERBB4, TCF12, DMD, SOX6, ZFPM2
GOTERM_BP_ALL	GO:0060537~muscle tissue development	MEG3, PDGFRA, RBFOX1, ERBB4, DMD, SOX6, ZFPM2
GOTERM_BP_ALL	GO:0002062~chondrocyte differentiation	CHST11, NFIB, SOX6, SOX5
GOTERM_BP_ALL	GO:0048704~embryonic skeletal system morphogenesis	PDGFRA, ZEB1, CHST11, MMP16
GOTERM_BP_ALL	GO:0021549~cerebellum development	RERE, NLGN4X, RORA, SEZ6L
GOTERM_BP_ALL	GO:0008361~regulation of cell size	SEMA5A, DSCAM, DCC, TNR, NRCAM
GOTERM_BP_ALL	GO:0032102~negative regulation of response to external stimulus	SEMA5A, PDGFRA, TNR, APOD, RORA, CTNNA2
GOTERM_BP_ALL	GO:0016337~single organismal cell-cell adhesion	NLGN4Y, PDGFRA, ZEB1, NLGN4X, NEGR1, NRXN3, TNR, NRCAM, RORA, CTNNA2
GOTERM_BP_ALL	GO:0051179~localization	SEMA5A, MEG3, RERE, GPM6A, KANK1, PID1, ABHD2, NRXN3, GRIK1, SLC35F1, GRIK2, PTPRG, NKAIN3, CHST11, GRM7, OPHN1, CHL1, ERBB4, KIF13A, PDE4B, TNR, APBB2, ZSWIM6, APOD, DMD, NRCAM, CTNNA2, PDGFRA, RBFOX1, SYT1, DST, DSCAM, DCC, QKI, LRP1B, DNM3, VCAN, NRG3, IL1RAPL1, SLC9A9, ASTN2, ADGRL3
GOTERM_BP_ALL	GO:0042221~response to chemical	SEMA5A, MEG3, KANK1, PID1, ABHD2, PCDH15, NRXN3, RORA, ALCAM, CHST11, OPHN1, CHL1, PDE4B, TNR, APBB2, APOD, NRCAM, SOX6, LRRC4C, BRINP3, SOX5, PDGFRA, MBD5, SYT1, DSCAM, DCC, GPR37L1, KAT2B, ZEB1, NRG3, NFIB, ADGRL3
GOTERM_BP_ALL	GO:0031103~axon regeneration	CHL1, TNR, APOD
GOTERM_BP_ALL	GO:0001501~skeletal system development	PDGFRA, VCAN, ZEB1, CHST11, MMP16, NFIB, SOX6, SOX5
GOTERM_BP_ALL	GO:0051254~positive regulation of RNA metabolic process	MEG3, RERE, KLF12, PID1, MAML2, TCF12, RORA, NPAS3, KAT2B, ZEB1, NFIA, NFIB, ERBB4, SOX6, ZFPM2
GOTERM_BP_ALL	GO:0001944~vasculature development	MEG3, SEMA5A, PDGFRA, NRXN3, NRCAM, APOD, RORA, ZFPM2, QKI
GOTERM_BP_ALL	GO:2000736~regulation of stem cell differentiation	PDGFRA, SOX6, SOX5
GOTERM_BP_ALL	GO:0048863~stem cell differentiation	PDGFRA, GPM6A, SOX6, SOX5
GOTERM_BP_ALL	GO:0010001~glial cell differentiation	PTPRZ1, NFIB, DMD, GPR37L1, SOX6
GOTERM_BP_ALL	GO:0051216~cartilage development	ZEB1, CHST11, NFIB, SOX6, SOX5
GOTERM_BP_ALL	GO:0048646~anatomical structure formation involved in morphogenesis	SEMA5A, MEG3, PDGFRA, DSCAM, PCDH15, NRXN3, RORA, SPATA6, NRG3, NFIB, NRCAM, APOD, DMD
GOTERM_BP_ALL	GO:0050905~neuromuscular process	RBFOX1, PCDH15, TNR, CTNNA2
GOTERM_BP_ALL	GO:0022037~metencephalon development	RERE, NLGN4X, RORA, SEZ6L
GOTERM_BP_ALL	GO:0010557~positive regulation of macromolecule biosynthetic process	MEG3, RERE, PDGFRA, KLF12, PID1, MAML2, TCF12, RORA, NPAS3, KAT2B, ZEB1, NFIA, NFIB, ERBB4, SOX6, ZFPM2
GOTERM_BP_ALL	GO:0048675~axon extension	SEMA5A, ALCAM, DSCAM, TNR
GOTERM_BP_ALL	GO:0040012~regulation of locomotion	SEMA5A, PDGFRA, KANK1, DSCAM, NRG3, ERBB4, ABHD2, ZSWIM6, APOD, PTPRG
GOTERM_BP_ALL	GO:1902284~neuron projection extension involved in neuron projection guidance	SEMA5A, ALCAM, DSCAM
GOTERM_BP_ALL	GO:0048846~axon extension involved in axon guidance	SEMA5A, ALCAM, DSCAM
GOTERM_BP_ALL	GO:0030155~regulation of cell adhesion	SEMA5A, KANK1, ZEB1, DSCAM, TNR, APOD, DMD, EDIL3, PTPRG
GOTERM_BP_ALL	GO:0045944~positive regulation of transcription from RNA polymerase II promoter	RERE, KAT2B, KLF12, ZEB1, PID1, NFIA, MAML2, NFIB, TCF12, RORA, SOX6, ZFPM2
GOTERM_BP_ALL	GO:0010648~negative regulation of cell communication	MEG3, KANK1, PID1, NLGN4X, RORA, GPR37L1, GRIK2, CHST11, TAOK3, TNR, APOD, DMD, LRRC4C
GOTERM_BP_ALL	GO:0051716~cellular response to stimulus	DGKG, SEMA5A, MEG3, KANK1, TRIO, PLPPR1, PID1, MAML2, ABHD2, NRXN3, RORA, GRIK1, GRIK2, FHIT, PTPRG, PREX2, ALCAM, CHST11, GRM7, OPHN1, CHL1, ERBB4, PDE4B, TNR, APBB2, APOD, DMD, SOX6, LRRC4C, BRINP3, SOX5, PDGFRA, MBD5, WSB1, NLGN4X, SYT1, DST, DCC, GPR37L1, SEZ6L, PTPRD, KAT2B, ZEB1, TAOK3, NRG3, IL1RAPL1, ADGRL3
GOTERM_BP_ALL	GO:0023057~negative regulation of signaling	MEG3, KANK1, PID1, NLGN4X, RORA, GPR37L1, GRIK2, CHST11, TAOK3, TNR, APOD, DMD, LRRC4C
GOTERM_BP_ALL	GO:0007169~transmembrane receptor protein tyrosine kinase signaling pathway	MEG3, PDGFRA, KANK1, MBD5, PID1, NRG3, ERBB4, APOD, PTPRG
GOTERM_BP_ALL	GO:0001525~angiogenesis	MEG3, SEMA5A, PDGFRA, NRXN3, NRCAM, APOD, RORA
GOTERM_BP_ALL	GO:2000741~positive regulation of mesenchymal stem cell differentiation	SOX6, SOX5
GOTERM_BP_ALL	GO:0030031~cell projection assembly	DNM3, KANK1, GPM6A, OPHN1, PCDH15, DMD, SPATA6
GOTERM_BP_ALL	GO:0050896~response to stimulus	DGKG, SEMA5A, TRIO, PID1, MAML2, RORA, GRIK1, GRIK2, PTPRG, PREX2, ALCAM, GRM7, OPHN1, CHL1, PDE4B, TNR, NRCAM, SOX6, SOX5, PDGFRA, WSB1, DST, DSCAM, DCC, TCF12, GPR37L1, SEZ6L, KAT2B, ZEB1, NRG3, IL1RAPL1, ZFPM2, MEG3, KANK1, PLPPR1, ABHD2, NRXN3, PCDH15, FHIT, CHST11, ERBB4, APBB2, APOD, DMD, CTNNA2, LRRC4C, BRINP3, MBD5, NLGN4X, SYT1, PTPRD, TAOK3, NFIB, ADGRL3
GOTERM_BP_ALL	GO:0045935~positive regulation of nucleobase-containing compound metabolic process	MEG3, RERE, PDGFRA, KLF12, PID1, MAML2, TCF12, RORA, NPAS3, KAT2B, ZEB1, NFIA, NFIB, ERBB4, SOX6, ZFPM2
GOTERM_BP_ALL	GO:0048701~embryonic cranial skeleton morphogenesis	PDGFRA, CHST11, MMP16
GOTERM_BP_ALL	GO:0072359~circulatory system development	MEG3, SEMA5A, PDGFRA, ERBB4, NRXN3, NRCAM, APOD, RORA, SOX6, ZFPM2, QKI
GOTERM_BP_ALL	GO:0072358~cardiovascular system development	MEG3, SEMA5A, PDGFRA, ERBB4, NRXN3, NRCAM, APOD, RORA, SOX6, ZFPM2, QKI
GOTERM_BP_ALL	GO:0031102~neuron projection regeneration	CHL1, TNR, APOD
GOTERM_BP_ALL	GO:0030334~regulation of cell migration	SEMA5A, PDGFRA, KANK1, NRG3, ERBB4, ABHD2, ZSWIM6, APOD, PTPRG
GOTERM_BP_ALL	GO:0021942~radial glia guided migration of Purkinje cell	RERE, CTNNA2
GOTERM_BP_ALL	GO:0035176~social behavior	NLGN4Y, NLGN4X, NRXN3
GOTERM_BP_ALL	GO:0051703~intraspecies interaction between organisms	NLGN4Y, NLGN4X, NRXN3
GOTERM_BP_ALL	GO:0048706~embryonic skeletal system development	PDGFRA, ZEB1, CHST11, MMP16
GOTERM_BP_ALL	GO:0010628~positive regulation of gene expression	MEG3, RERE, KLF12, PID1, MAML2, TCF12, RORA, QKI, NPAS3, KAT2B, ZEB1, NFIA, NFIB, ERBB4, SOX6, ZFPM2
GOTERM_BP_ALL	GO:0050773~regulation of dendrite development	DNM3, PTPRD, DCC, IL1RAPL1
GOTERM_BP_ALL	GO:0007162~negative regulation of cell adhesion	SEMA5A, KANK1, DSCAM, TNR, APOD
GOTERM_BP_ALL	GO:0007157~heterophilic cell-cell adhesion via plasma membrane cell adhesion molecules	PTPRD, ALCAM, IL1RAPL1
GOTERM_BP_ALL	GO:0021695~cerebellar cortex development	RERE, RORA, SEZ6L
GOTERM_BP_ALL	GO:0007185~transmembrane receptor protein tyrosine phosphatase signaling pathway	PTPRD, TRIO
GOTERM_BP_ALL	GO:0050885~neuromuscular process controlling balance	RBFOX1, PCDH15, TNR
GOTERM_BP_ALL	GO:0098742~cell-cell adhesion via plasma-membrane adhesion molecules	PTPRD, ALCAM, DSCAM, IL1RAPL1, PCDH15
GOTERM_BP_ALL	GO:0031328~positive regulation of cellular biosynthetic process	MEG3, RERE, PDGFRA, KLF12, PID1, MAML2, TCF12, RORA, NPAS3, KAT2B, ZEB1, NFIA, NFIB, ERBB4, SOX6, ZFPM2
GOTERM_BP_ALL	GO:0061448~connective tissue development	ZEB1, CHST11, NFIB, SOX6, SOX5
GOTERM_BP_ALL	GO:0050803~regulation of synapse structure or activity	NRXN3, TNR, GRIK2, CTNNA2, ADGRL3
Category	Term	Genes
GOTERM_CC_ALL	GO:0097458~neuron part	GPM6A, PCDH15, NRXN3, GRIK2, ALCAM, GRM7, OPHN1, CHL1, PDE4B, APBB2, APOD, DMD, NRCAM, CTNNA2, BRINP3, NLGN4Y, NLGN4X, SYT1, DST, DSCAM, DCC, SEZ6L, DNM3, LRRC7, NFIB, IL1RAPL1, ASTN2, ADGRL3
GOTERM_CC_ALL	GO:0045202~synapse	NLGN4Y, GPM6A, NLGN4X, DSCAM, SYT1, PCDH15, NRXN3, GRIK1, GRIK2, DNM3, GRM7, OPHN1, LRRC7, IL1RAPL1, PDE4B, NRCAM, APBB2, DMD, CTNNA2, LRRC4C
GOTERM_CC_ALL	GO:0043005~neuron projection	GPM6A, NLGN4X, DSCAM, SYT1, DST, DCC, GRIK2, DNM3, ALCAM, GRM7, OPHN1, CHL1, NFIB, IL1RAPL1, PDE4B, NRCAM, APBB2, APOD, DMD, CTNNA2, BRINP3, ADGRL3
GOTERM_CC_ALL	GO:0030424~axon	GPM6A, DSCAM, SYT1, DST, DCC, GRIK2, DNM3, ALCAM, GRM7, OPHN1, NFIB, IL1RAPL1, NRCAM, CTNNA2, ADGRL3
GOTERM_CC_ALL	GO:0098794~postsynapse	NLGN4Y, GPM6A, NLGN4X, GRIK1, GRIK2, DNM3, GRM7, OPHN1, LRRC7, IL1RAPL1, PDE4B, DMD, CTNNA2, LRRC4C
GOTERM_CC_ALL	GO:0044456~synapse part	NLGN4Y, GPM6A, NLGN4X, SYT1, NRXN3, GRIK1, GRIK2, DNM3, GRM7, OPHN1, LRRC7, IL1RAPL1, PDE4B, DMD, CTNNA2, LRRC4C
GOTERM_CC_ALL	GO:0042995~cell projection	GPM6A, KANK1, ABHD2, PCDH15, GRIK2, SPATA6, ALCAM, GRM7, OPHN1, CHL1, PDE4B, APBB2, APOD, DMD, NRCAM, CTNNA2, BRINP3, NLGN4X, SYT1, DST, DSCAM, DCC, DNM3, NFIB, IL1RAPL1, ADGRL3
GOTERM_CC_ALL	GO:0097060~synaptic membrane	NLGN4Y, NLGN4X, GRM7, SYT1, LRRC7, IL1RAPL1, GRIK1, DMD, GRIK2, LRRC4C
GOTERM_CC_ALL	GO:0045211~postsynaptic membrane	NLGN4Y, NLGN4X, GRM7, LRRC7, IL1RAPL1, GRIK1, DMD, GRIK2, LRRC4C
GOTERM_CC_ALL	GO:0030425~dendrite	DNM3, GPM6A, ALCAM, NLGN4X, GRM7, OPHN1, CHL1, IL1RAPL1, PDE4B, APOD, GRIK2, BRINP3
GOTERM_CC_ALL	GO:0036477~somatodendritic compartment	GPM6A, NLGN4X, GRIK2, SEZ6L, DNM3, ALCAM, GRM7, OPHN1, CHL1, IL1RAPL1, PDE4B, APOD, ASTN2, BRINP3
GOTERM_CC_ALL	GO:0060076~excitatory synapse	DNM3, NLGN4Y, NLGN4X, SYT1, LRRC7, PDE4B, GRIK2, CTNNA2
GOTERM_CC_ALL	GO:0071944~cell periphery	DGKG, SEMA5A, GPM6A, KANK1, PLPPR1, NTM, ABHD2, PCDH15, NRXN3, GRIK1, GRIK2, PTPRG, PREX2, ALCAM, NKAIN3, GRM7, PTPRZ1, CHL1, ERBB4, PDE4B, DMD, NRCAM, CTNNA2, LRRC4C, NTNG1, NLGN4Y, PDGFRA, NLGN4X, SYT1, DST, DSCAM, NEGR1, DCC, KAZN, GPR37L1, PTPRD, TAOK3, NRG3, MMP16, LRRC7, IL1RAPL1, SLC9A9, ASTN2, ADGRL3
GOTERM_CC_ALL	GO:0044459~plasma membrane part	KANK1, PLPPR1, NRXN3, GRIK1, GRIK2, PTPRG, ALCAM, GRM7, PTPRZ1, ERBB4, PDE4B, DMD, NRCAM, CTNNA2, LRRC4C, NTNG1, NLGN4Y, PDGFRA, NLGN4X, SYT1, DST, DSCAM, PTPRD, NRG3, MMP16, LRRC7, IL1RAPL1, ADGRL3
GOTERM_CC_ALL	GO:0005886~plasma membrane	DGKG, SEMA5A, GPM6A, KANK1, PLPPR1, NTM, ABHD2, PCDH15, NRXN3, GRIK1, GRIK2, PTPRG, PREX2, ALCAM, NKAIN3, GRM7, PTPRZ1, CHL1, ERBB4, PDE4B, DMD, NRCAM, CTNNA2, LRRC4C, NTNG1, NLGN4Y, PDGFRA, NLGN4X, SYT1, DST, DSCAM, NEGR1, DCC, KAZN, GPR37L1, PTPRD, TAOK3, NRG3, MMP16, LRRC7, IL1RAPL1, SLC9A9, ADGRL3
GOTERM_CC_ALL	GO:0014069~postsynaptic density	DNM3, NLGN4Y, NLGN4X, LRRC7, PDE4B, GRIK2, CTNNA2
GOTERM_CC_ALL	GO:0099572~postsynaptic specialization	DNM3, NLGN4Y, NLGN4X, LRRC7, PDE4B, GRIK2, CTNNA2
GOTERM_CC_ALL	GO:0031224~intrinsic component of membrane	SEMA5A, GPM6A, PLPPR1, GALNT13, NTM, ABHD2, PCDH15, NRXN3, GRIK1, SLC35F1, GRIK2, PTPRG, ALCAM, NKAIN3, CHST11, GRM7, PTPRZ1, CHL1, ERBB4, PDE4B, NRCAM, LRRC4C, RNF130, NTNG1, NLGN4Y, TMEM132C, PDGFRA, NLGN4X, SYT1, DST, DSCAM, NEGR1, DCC, SCD5, GPR37L1, SEZ6L, LRP1B, PTPRD, NRG3, MMP16, IL1RAPL1, SLC9A9, ASTN2, XKR4, CNTNAP5, ADGRL3
GOTERM_CC_ALL	GO:0098590~plasma membrane region	NLGN4Y, KANK1, NLGN4X, SYT1, DST, GRIK1, GRIK2, GRM7, ERBB4, LRRC7, IL1RAPL1, DMD, CTNNA2, LRRC4C
GOTERM_CC_ALL	GO:0044425~membrane part	SEMA5A, GALNT13, GRIK1, SLC35F1, GRIK2, PTPRG, ALCAM, GRM7, CHL1, PDE4B, TNR, NRCAM, PDGFRA, DST, DSCAM, DCC, GPR37L1, SEZ6L, NRG3, MMP16, LRRC7, IL1RAPL1, SLC9A9, ASTN2, CNTNAP5, GPM6A, KANK1, PLPPR1, NTM, ABHD2, NRXN3, PCDH15, NKAIN3, PTPRZ1, CHST11, ERBB4, DMD, CTNNA2, LRRC4C, RNF130, NLGN4Y, NTNG1, TMEM132C, NLGN4X, NEGR1, SYT1, SCD5, LRP1B, PTPRD, XKR4, ADGRL3
GOTERM_CC_ALL	GO:0044463~cell projection part	GPM6A, KANK1, DSCAM, SYT1, GRIK2, SPATA6, DNM3, GRM7, OPHN1, PDE4B, NRCAM, APBB2, DMD
GOTERM_CC_ALL	GO:0016021~integral component of membrane	SEMA5A, GPM6A, PLPPR1, GALNT13, ABHD2, PCDH15, NRXN3, GRIK1, SLC35F1, GRIK2, PTPRG, ALCAM, NKAIN3, CHST11, GRM7, PTPRZ1, CHL1, ERBB4, PDE4B, NRCAM, LRRC4C, RNF130, NLGN4Y, TMEM132C, PDGFRA, NLGN4X, SYT1, DST, DSCAM, DCC, SCD5, GPR37L1, SEZ6L, LRP1B, PTPRD, NRG3, MMP16, IL1RAPL1, SLC9A9, ASTN2, XKR4, CNTNAP5, ADGRL3
GOTERM_CC_ALL	GO:0030054~cell junction	NLGN4Y, NLGN4X, DSCAM, SYT1, DST, KAZN, GRIK1, GRIK2, ALCAM, NFIA, OPHN1, LRRC7, DMD, CTNNA2, LRRC4C, ADGRL3
GOTERM_CC_ALL	GO:0031226~intrinsic component of plasma membrane	NTNG1, NLGN4Y, PDGFRA, PLPPR1, NLGN4X, DSCAM, NRXN3, GRIK1, GRIK2, PTPRG, PTPRD, ALCAM, GRM7, MMP16, PTPRZ1, NRG3, NRCAM, ADGRL3
GOTERM_CC_ALL	GO:0005887~integral component of plasma membrane	NLGN4Y, PDGFRA, PLPPR1, NLGN4X, DSCAM, NRXN3, GRIK1, GRIK2, PTPRG, PTPRD, ALCAM, GRM7, MMP16, PTPRZ1, NRG3, NRCAM, ADGRL3
GOTERM_CC_ALL	GO:0072534~perineuronal net	PTPRZ1, TNR
GOTERM_CC_ALL	GO:0016020~membrane	DGKG, SEMA5A, GALNT13, GRIK1, SLC35F1, GRIK2, PTPRG, PREX2, ALCAM, GRM7, CHL1, KIF13A, PDE4B, TNR, NRCAM, PDGFRA, DST, DSCAM, DCC, KAZN, GPR37L1, SEZ6L, DNM3, VCAN, NRG3, MMP16, LRRC7, IL1RAPL1, SLC9A9, ASTN2, CNTNAP5, GPM6A, KANK1, PLPPR1, NTM, ABHD2, NRXN3, PCDH15, NKAIN3, PTPRZ1, CHST11, ERBB4, APBB2, DMD, CTNNA2, LRRC4C, RNF130, NLGN4Y, NTNG1, TMEM132C, NLGN4X, NEGR1, SYT1, SCD5, LRP1B, PTPRD…
GOTERM_CC_ALL	GO:0098793~presynapse	GRM7, OPHN1, SYT1, PDE4B, NRXN3, GRIK2
GOTERM_CC_ALL	GO:0043197~dendritic spine	DNM3, GPM6A, OPHN1, PDE4B
GOTERM_CC_ALL	GO:0044309~neuron spine	DNM3, GPM6A, OPHN1, PDE4B
GOTERM_CC_ALL	GO:0043025~neuronal cell body	GPM6A, ALCAM, APOD, GRIK2, SEZ6L, ASTN2, BRINP3
GOTERM_CC_ALL	GO:0033267~axon part	GPM6A, OPHN1, SYT1, NRCAM, GRIK2
GOTERM_CC_ALL	GO:0043235~receptor complex	ALCAM, GRM7, ERBB4, GRIK2, GPR37L1, LRP1B
GOTERM_CC_ALL	GO:0044306~neuron projection terminus	OPHN1, SYT1, DMD, GRIK2
GOTERM_CC_ALL	GO:0031674~I band	KAT2B, DST, PDE4B, DMD
GOTERM_CC_ALL	GO:0044297~cell body	GPM6A, ALCAM, APOD, GRIK2, SEZ6L, ASTN2, BRINP3
GOTERM_CC_ALL	GO:0005578~proteinaceous extracellular matrix	VCAN, MMP16, DST, PTPRZ1, CHL1, TNR
GOTERM_CC_ALL	GO:0042734~presynaptic membrane	GRM7, SYT1, GRIK2
GOTERM_CC_ALL	GO:0043195~terminal bouton	OPHN1, SYT1, GRIK2
GOTERM_CC_ALL	GO:0031012~extracellular matrix	VCAN, MMP16, DST, PTPRZ1, CHL1, TNR, EDIL3
GOTERM_CC_ALL	GO:0030017~sarcomere	KAT2B, DST, PDE4B, DMD
GOTERM_CC_ALL	GO:0044449~contractile fiber part	KAT2B, DST, PDE4B, DMD
GOTERM_CC_ALL	GO:0009986~cell surface	NLGN4Y, ALCAM, NLGN4X, MMP16, IL1RAPL1, TNR, NRCAM, DMD
GOTERM_CC_ALL	GO:0005576~extracellular region	SEMA5A, GPM6A, LUZP2, PCDH15, SPATA6, FHIT, PTPRG, ALCAM, PTPRZ1, CHL1, ERBB4, TNR, APOD, NRCAM, NXPH1, LRRC4C, BRINP3, EDIL3, BCAS1, NLGN4Y, MBD5, NLGN4X, DST, DSCAM, NEGR1, DNM3, PTPRD, VCAN, NRG3, MMP16
GOTERM_CC_ALL	GO:0030016~myofibril	KAT2B, DST, PDE4B, DMD
GOTERM_CC_ALL	GO:0043292~contractile fiber	KAT2B, DST, PDE4B, DMD
Category	Term	Genes
GOTERM_MF_ALL	GO:0005509~calcium ion binding	DGKG, VCAN, GRM7, MMP16, SYT1, DST, PCDH15, ASTN2, EDIL3, LRP1B, ADGRL3
GOTERM_MF_ALL	GO:0005001~transmembrane receptor protein tyrosine phosphatase activity	PTPRD, PTPRZ1, PTPRG
GOTERM_MF_ALL	GO:0019198~transmembrane receptor protein phosphatase activity	PTPRD, PTPRZ1, PTPRG
GOTERM_MF_ALL	GO:0005102~receptor binding	SEMA5A, NLGN4Y, PDGFRA, NLGN4X, SYT1, DST, NRXN3, DNM3, PTPRD, ALCAM, OPHN1, NRG3, ERBB4, IL1RAPL1, NXPH1, EDIL3
GOTERM_MF_ALL	GO:0008066~glutamate receptor activity	GRM7, GRIK1, GRIK2
GOTERM_MF_ALL	GO:0004872~receptor activity	NLGN4Y, PDGFRA, NLGN4X, DCC, ABHD2, NRXN3, RORA, GRIK1, GPR37L1, GRIK2, PTPRG, PTPRD, GRM7, PTPRZ1, ERBB4, ADGRL3
GOTERM_MF_ALL	GO:0060089~molecular transducer activity	NLGN4Y, PDGFRA, NLGN4X, DCC, ABHD2, NRXN3, RORA, GRIK1, GPR37L1, GRIK2, PTPRG, PTPRD, GRM7, PTPRZ1, ERBB4, ADGRL3
GOTERM_MF_ALL	GO:0000981~RNA polymerase II transcription factor activity, sequence-specific DNA binding	KLF12, ZEB1, NFIA, NFIB, TCF12, ZBTB20, RORA, ZFPM2, NPAS3
GOTERM_MF_ALL	GO:0003713~transcription coactivator activity	MEG3, RERE, KAT2B, ZEB1, MAML2, ZFPM2
GOTERM_MF_ALL	GO:0003712~transcription cofactor activity	MEG3, RERE, KAT2B, KLF12, ZEB1, MAML2, NFIB, ZFPM2
GOTERM_MF_ALL	GO:0038023~signaling receptor activity	PDGFRA, DCC, ABHD2, NRXN3, RORA, GRIK1, GPR37L1, GRIK2, PTPRG, PTPRD, GRM7, PTPRZ1, ERBB4, ADGRL3
GOTERM_MF_ALL	GO:0004871~signal transducer activity	PDGFRA, DCC, ABHD2, NRXN3, RORA, GRIK1, GPR37L1, GRIK2, PTPRG, PTPRD, GRM7, PTPRZ1, TAOK3, NRG3, ERBB4, ADGRL3
GOTERM_MF_ALL	GO:0050839~cell adhesion molecule binding	PTPRD, NLGN4Y, NLGN4X, DST, NRXN3, CTNNA2, EDIL3
GOTERM_MF_ALL	GO:0003714~transcription corepressor activity	RERE, KLF12, ZEB1, NFIB, ZFPM2
GOTERM_MF_ALL	GO:0015277~kainate selective glutamate receptor activity	GRIK1, GRIK2
GOTERM_MF_ALL	GO:0000989~transcription factor activity, transcription factor binding	MEG3, RERE, KAT2B, KLF12, ZEB1, MAML2, NFIB, ZFPM2
GOTERM_MF_ALL	GO:0000988~transcription factor activity, protein binding	MEG3, RERE, KAT2B, KLF12, ZEB1, MAML2, NFIB, ZFPM2
GOTERM_MF_ALL	GO:0003700~transcription factor activity, sequence-specific DNA binding	RERE, KLF12, ZEB1, NFIA, NFIB, TCF12, ZBTB20, RORA, SOX6, ZFPM2, NPAS3, SOX5
GOTERM_MF_ALL	GO:0001071~nucleic acid binding transcription factor activity	RERE, KLF12, ZEB1, NFIA, NFIB, TCF12, ZBTB20, RORA, SOX6, ZFPM2, NPAS3, SOX5
GOTERM_MF_ALL	GO:0005488~binding	DGKG, SEMA5A, RERE, TRIO, PID1, GALNT13, ZBTB20, RORA, GRIK2, ADARB2, PTPRG, ALCAM, GRM7, OPHN1, CHL1, KIF13A, PDE4B, NRCAM, SOX6, EDIL3, SOX5, PDGFRA, KLF12, RBFOX1, WSB1, DST, DSCAM, DCC, TCF12, KAZN, GPR37L1, DNM3, KAT2B, VCAN, ZEB1, NRG3, MMP16, LRRC7, IL1RAPL1, SLC9A9, ASTN2, ZFPM2, GPM6A, KANK1, NTM, ABHD2, NRXN3, PCDH15, SPATA6, FHIT, NPAS3, PTPRZ1, ERBB4, APBB2, ZSWIM6, APOD, DMD, NXPH1, …
GOTERM_MF_ALL	GO:0005515~protein binding	SEMA5A, RERE, TRIO, PID1, RORA, GRIK2, PTPRG, ALCAM, GRM7, OPHN1, CHL1, KIF13A, PDE4B, NRCAM, SOX6, EDIL3, SOX5, PDGFRA, KLF12, RBFOX1, WSB1, DST, DSCAM, DCC, TCF12, KAZN, GPR37L1, DNM3, KAT2B, VCAN, ZEB1, NRG3, LRRC7, IL1RAPL1, SLC9A9, ZFPM2, GPM6A, KANK1, NTM, NRXN3, SPATA6, FHIT, NPAS3, PTPRZ1, ERBB4, APBB2, APOD, DMD, NXPH1, CTNNA2, LRRC4C, NLGN4Y, NTNG1, NLGN4X, NEGR1, SYT1, QKI, PTPRD, TAOK…
GOTERM_MF_ALL	GO:0008134~transcription factor binding	KAT2B, ZEB1, NFIA, TCF12, APBB2, RORA, ZFPM2
GOTERM_MF_ALL	GO:0004888~transmembrane signaling receptor activity	PTPRD, PDGFRA, GRM7, PTPRZ1, ERBB4, DCC, NRXN3, GRIK1, GRIK2, GPR37L1, PTPRG, ADGRL3
GOTERM_MF_ALL	GO:0019887~protein kinase regulator activity	KAT2B, TAOK3, NRG3, LRRC4C
GOTERM_MF_ALL	GO:0044212~transcription regulatory region DNA binding	KAT2B, KLF12, ZEB1, NFIA, ERBB4, NFIB, TCF12, RORA, SOX6
GOTERM_MF_ALL	GO:0000975~regulatory region DNA binding	KAT2B, KLF12, ZEB1, NFIA, ERBB4, NFIB, TCF12, RORA, SOX6
GOTERM_MF_ALL	GO:0001227~transcriptional repressor activity, RNA polymerase II transcription regulatory region sequence-specific binding	KLF12, ZEB1, ZBTB20, ZFPM2
GOTERM_MF_ALL	GO:0001067~regulatory region nucleic acid binding	KAT2B, KLF12, ZEB1, NFIA, ERBB4, NFIB, TCF12, RORA, SOX6
GOTERM_MF_ALL	GO:0099600~transmembrane receptor activity	PTPRD, PDGFRA, GRM7, PTPRZ1, ERBB4, DCC, NRXN3, GRIK1, GRIK2, GPR37L1, PTPRG, ADGRL3
GOTERM_MF_ALL	GO:0004860~protein kinase inhibitor activity	KAT2B, TAOK3, LRRC4C
GOTERM_MF_ALL	GO:0019207~kinase regulator activity	KAT2B, TAOK3, NRG3, LRRC4C
GOTERM_MF_ALL	GO:0050998~nitric-oxide synthase binding	DNM3, DMD
GOTERM_MF_ALL	GO:0042043~neurexin family protein binding	NLGN4Y, NLGN4X
GOTERM_MF_ALL	GO:0001191~transcriptional repressor activity, RNA polymerase II transcription factor binding	RERE, NFIB, ZFPM2
GOTERM_MF_ALL	GO:0019210~kinase inhibitor activity	KAT2B, TAOK3, LRRC4C
GOTERM_MF_ALL	GO:0098772~molecular function regulator	PREX2, KAT2B, PDGFRA, TRIO, TAOK3, GRM7, MMP16, OPHN1, NRG3, ERBB4, NRXN3, LRRC4C
GOTERM_MF_ALL	GO:0001104~RNA polymerase II transcription cofactor activity	RERE, NFIB, ZFPM2
GOTERM_MF_ALL	GO:0016788~hydrolase activity, acting on ester bonds	PTPRD, NLGN4Y, PLPPR1, NLGN4X, PTPRZ1, ABHD2, PDE4B, PTPRG
GOTERM_MF_ALL	GO:0000982~transcription factor activity, RNA polymerase II core promoter proximal region sequence-specific binding	NFIA, NFIB, TCF12, ZBTB20, ZFPM2
GOTERM_MF_ALL	GO:0004970~ionotropic glutamate receptor activity	GRIK1, GRIK2
GOTERM_MF_ALL	GO:0004725~protein tyrosine phosphatase activity	PTPRD, PTPRZ1, PTPRG
GOTERM_MF_ALL	GO:0005234~extracellular-glutamate-gated ion channel activity	GRIK1, GRIK2
GOTERM_MF_ALL	GO:0005088~Ras guanyl-nucleotide exchange factor activity	PREX2, PDGFRA, TRIO, ERBB4

[truncated: 6 more sheets: supplementary table 11, supplementary table 12, supplementary table 13, supplementary table 14, supplementary table 15, supplementary table 16]
